# Supplementary material for: Population HLA coverage of experimentally characterized P. falciparum CD8 + T cell epitopes as potential components of a multi-epitope malaria vaccine construct: an in silico insight
Source: Front Bioinform. 2026 Mar 12;6:1722563. doi: 10.3389/fbinf.2026.1722563 (PMC13018126; doi:10.3389/fbinf.2026.1722563)
Supplement: Supplementary file 1 [file Table2.xlsx]

## Sheet: American Samoa
American Samoa
Epitope	Coverage	HLA allele																											Total HLA hits
		(genotypic frequency (%))
	Class I	HLA-A*01:01	HLA-A*02:01	HLA-A*02:02	HLA-A*02:05	HLA-A*03:01	HLA-A*23:01	HLA-A*30:01	HLA-A*30:02	HLA-A*33:03	HLA-A*34:02	HLA-A*36:01	HLA-A*68:01	HLA-A*68:02	HLA-A*74:01	HLA-B*07:02	HLA-B*15:10	HLA-B*18:01	HLA-B*35:01	HLA-B*42:01	HLA-B*44:03	HLA-B*45:01	HLA-B*51:01	HLA-B*53:01	HLA-B*57:02	HLA-B*57:03	HLA-B*57:04	HLA-B*58:01
		0	-13	0	0	-2	0	0	0	0	0	0	0	0	0	-1	0	0	0	0	0	0	0	0	0	0	0	0
Epitope #1: CSPep1	0	-	-	-	-	-	-	+	-	-	-	+	-	-	+	-	-	-	-	-	-	-	-	-	-	-	-	-	3
Epitope #2: CSPep2	0	-	-	-	-	-	-	+	-	-	-	+	-	-	-	-	-	+	+	+	-	-	-	+	-	-	-	-	6
Epitope #3: CSPep3	0	-	-	-	-	-	-	+	-	-	-	-	-	-	-	-	-	-	+	+	-	-	+	+	-	-	-	-	5
Epitope #4: CSPep4	0	-	-	-	-	-	-	-	-	-	-	+	-	-	-	-	-	-	-	-	-	-	-	-	-	-	-	-	1
Epitope #5: CSPep5	0.2919	+	+	+	+	+	+	+	+	-	-	-	+	+	-	+	-	-	+	+	+	+	+	+	+	+	+	+	21
Epitope #6: CSPep6	0	-	-	-	-	-	-	+	+	-	-	-	-	-	-	-	-	-	-	-	-	-	-	-	-	-	-	-	2
Epitope #7: CSPep7	0.2431	-	+	-	-	-	-	-	-	-	-	-	-	+	-	-	-	-	+	+	-	-	-	-	-	-	-	-	4
Epitope #8: CSPep8	0	-	-	-	-	-	-	-	+	-	-	-	-	-	-	-	-	-	-	-	-	-	-	-	+	-	-	+	3
Epitope #9: CSPep9	0.2431	-	+	-	+	-	-	-	-	-	-	-	-	+	-	-	+	-	-	-	-	-	-	-	-	-	-	-	4
Epitope #10: CSPep10	0.2431	+	+	-	-	-	-	-	-	-	-	-	-	+	-	-	-	-	-	-	-	-	-	-	-	-	-	-	3
Epitope #11: CSPep11	0.2431	-	+	-	-	-	-	+	-	+	+	-	+	+	+	-	-	-	-	-	-	-	-	-	-	-	-	-	7
Epitope #12: CSPep12	0.2431	-	+	-	-	-	-	-	-	-	-	-	-	+	-	-	-	-	+	-	-	-	-	+	-	-	-	-	4
Epitope #13: CSPep13	0.2431	-	+	+	-	-	-	-	-	-	-	-	-	+	-	-	-	-	+	+	-	-	+	+	-	-	-	-	7
Epitope #14: AMA1ep1	0	-	-	-	-	-	-	+	-	+	+	-	-	-	+	-	-	+	-	-	+	+	-	-	-	-	-	-	7
Epitope #15: AMA1ep2	0	-	-	-	-	-	-	-	-	-	-	-	-	-	-	-	-	+	-	-	-	+	-	+	-	-	-	-	3
Epitope #16: TRAPep1	0.0587	+	-	-	-	+	-	+	+	-	-	-	+	-	-	+	-	-	+	+	-	-	-	-	-	-	-	-	8
Epitope set	0.2919	3	7	2	2	2	1	8	4	2	2	3	3	7	3	2	1	3	7	6	2	3	3	6	2	1	1	2	88
+ : restricted
- : not restricted
shaded column : genotypic frequency of this allele is 0 (zero)
* The HLA allele genotypic frequency (%) values in the header, originally obtained from Allele Frequency database (http://www.allelefrequencies.net/), have been adjusted to account for 100% of alleles of a given locus. If the total genotypic frequency is greater than 100%, the genotypic frequency of each allele is scaled down proportionately during the population coverage calculation.

## Sheet: Arentina
Argentina
Epitope	Coverage	HLA allele																											Total HLA hits
		(genotypic frequency (%))
	Class I	HLA-A*01:01	HLA-A*02:01	HLA-A*02:02	HLA-A*02:05	HLA-A*03:01	HLA-A*23:01	HLA-A*30:01	HLA-A*30:02	HLA-A*33:03	HLA-A*34:02	HLA-A*36:01	HLA-A*68:01	HLA-A*68:02	HLA-A*74:01	HLA-B*07:02	HLA-B*15:10	HLA-B*18:01	HLA-B*35:01	HLA-B*42:01	HLA-B*44:03	HLA-B*45:01	HLA-B*51:01	HLA-B*53:01	HLA-B*57:02	HLA-B*57:03	HLA-B*57:04	HLA-B*58:01
		-6.57	-22.65	-3.54	0	-1.47	0	0	0	0	0	0	-14.64	-4.06	0	-1.07	0	0	-1.86	0	-3.64	0	-4.28	0	0	0	0	-0.53
Epitope #1: CSPep1	0	-	-	-	-	-	-	+	-	-	-	+	-	-	+	-	-	-	-	-	-	-	-	-	-	-	-	-	3
Epitope #2: CSPep2	0.0368	-	-	-	-	-	-	+	-	-	-	+	-	-	-	-	-	+	+	+	-	-	-	+	-	-	-	-	6
Epitope #3: CSPep3	0.119	-	-	-	-	-	-	+	-	-	-	-	-	-	-	-	-	-	+	+	-	-	+	+	-	-	-	-	5
Epitope #4: CSPep4	0	-	-	-	-	-	-	-	-	-	-	+	-	-	-	-	-	-	-	-	-	-	-	-	-	-	-	-	1
Epitope #5: CSPep5	0.826	+	+	+	+	+	+	+	+	-	-	-	+	+	-	+	-	-	+	+	+	+	+	+	+	+	+	+	21
Epitope #6: CSPep6	0	-	-	-	-	-	-	+	+	-	-	-	-	-	-	-	-	-	-	-	-	-	-	-	-	-	-	-	2
Epitope #7: CSPep7	0.4826	-	+	-	-	-	-	-	-	-	-	-	-	+	-	-	-	-	+	+	-	-	-	-	-	-	-	-	4
Epitope #8: CSPep8	0.0106	-	-	-	-	-	-	-	+	-	-	-	-	-	-	-	-	-	-	-	-	-	-	-	+	-	-	+	3
Epitope #9: CSPep9	0.4628	-	+	-	+	-	-	-	-	-	-	-	-	+	-	-	+	-	-	-	-	-	-	-	-	-	-	-	4
Epitope #10: CSPep10	0.5547	+	+	-	-	-	-	-	-	-	-	-	-	+	-	-	-	-	-	-	-	-	-	-	-	-	-	-	3
Epitope #11: CSPep11	0.656	-	+	-	-	-	-	+	-	+	+	-	+	+	+	-	-	-	-	-	-	-	-	-	-	-	-	-	7
Epitope #12: CSPep12	0.4826	-	+	-	-	-	-	-	-	-	-	-	-	+	-	-	-	-	+	-	-	-	-	+	-	-	-	-	4
Epitope #13: CSPep13	0.5714	-	+	+	-	-	-	-	-	-	-	-	-	+	-	-	-	-	+	+	-	-	+	+	-	-	-	-	7
Epitope #14: AMA1ep1	0.0715	-	-	-	-	-	-	+	-	+	+	-	-	-	+	-	-	+	-	-	+	+	-	-	-	-	-	-	7
Epitope #15: AMA1ep2	0	-	-	-	-	-	-	-	-	-	-	-	-	-	-	-	-	+	-	-	-	+	-	+	-	-	-	-	3
Epitope #16: TRAPep1	0.4366	+	-	-	-	+	-	+	+	-	-	-	+	-	-	+	-	-	+	+	-	-	-	-	-	-	-	-	8
Epitope set	0.826	3	7	2	2	2	1	8	4	2	2	3	3	7	3	2	1	3	7	6	2	3	3	6	2	1	1	2	88
+ : restricted
- : not restricted
shaded column : genotypic frequency of this allele is 0 (zero)
* The HLA allele genotypic frequency (%) values in the header, originally obtained from Allele Frequency database (http://www.allelefrequencies.net/), have been adjusted to account for 100% of alleles of a given locus. If the total genotypic frequency is greater than 100%, the genotypic frequency of each allele is scaled down proportionately during the population coverage calculation.

## Sheet: Australia
Australia
Epitope	Coverage	HLA allele																											Total HLA hits
		(genotypic frequency (%))
	Class I	HLA-A*01:01	HLA-A*02:01	HLA-A*02:02	HLA-A*02:05	HLA-A*03:01	HLA-A*23:01	HLA-A*30:01	HLA-A*30:02	HLA-A*33:03	HLA-A*34:02	HLA-A*36:01	HLA-A*68:01	HLA-A*68:02	HLA-A*74:01	HLA-B*07:02	HLA-B*15:10	HLA-B*18:01	HLA-B*35:01	HLA-B*42:01	HLA-B*44:03	HLA-B*45:01	HLA-B*51:01	HLA-B*53:01	HLA-B*57:02	HLA-B*57:03	HLA-B*57:04	HLA-B*58:01
		-6.49	-15.36	0	-0.32	-4.94	-0.75	-0.59	-0.43	-0.35	0	0	-1.34	-0.59	0	-4.52	0	-1.22	-1.43	0	-1.19	-0.15	-1.53	0	0	0	0	-1.65
Epitope #1: CSPep1	0.0119	-	-	-	-	-	-	+	-	-	-	+	-	-	+	-	-	-	-	-	-	-	-	-	-	-	-	-	3
Epitope #2: CSPep2	0.0636	-	-	-	-	-	-	+	-	-	-	+	-	-	-	-	-	+	+	+	-	-	-	+	-	-	-	-	6
Epitope #3: CSPep3	0.0695	-	-	-	-	-	-	+	-	-	-	-	-	-	-	-	-	-	+	+	-	-	+	+	-	-	-	-	5
Epitope #4: CSPep4	0	-	-	-	-	-	-	-	-	-	-	+	-	-	-	-	-	-	-	-	-	-	-	-	-	-	-	-	1
Epitope #5: CSPep5	0.6164	+	+	+	+	+	+	+	+	-	-	-	+	+	-	+	-	-	+	+	+	+	+	+	+	+	+	+	21
Epitope #6: CSPep6	0.0204	-	-	-	-	-	-	+	+	-	-	-	-	-	-	-	-	-	-	-	-	-	-	-	-	-	-	-	2
Epitope #7: CSPep7	0.3137	-	+	-	-	-	-	-	-	-	-	-	-	+	-	-	-	-	+	+	-	-	-	-	-	-	-	-	4
Epitope #8: CSPep8	0.0411	-	-	-	-	-	-	-	+	-	-	-	-	-	-	-	-	-	-	-	-	-	-	-	+	-	-	+	3
Epitope #9: CSPep9	0.299	-	+	-	+	-	-	-	-	-	-	-	-	+	-	-	+	-	-	-	-	-	-	-	-	-	-	-	4
Epitope #10: CSPep10	0.3986	+	+	-	-	-	-	-	-	-	-	-	-	+	-	-	-	-	-	-	-	-	-	-	-	-	-	-	3
Epitope #11: CSPep11	0.3316	-	+	-	-	-	-	+	-	+	+	-	+	+	+	-	-	-	-	-	-	-	-	-	-	-	-	-	7
Epitope #12: CSPep12	0.3137	-	+	-	-	-	-	-	-	-	-	-	-	+	-	-	-	-	+	-	-	-	-	+	-	-	-	-	4
Epitope #13: CSPep13	0.3349	-	+	+	-	-	-	-	-	-	-	-	-	+	-	-	-	-	+	+	-	-	+	+	-	-	-	-	7
Epitope #14: AMA1ep1	0.0685	-	-	-	-	-	-	+	-	+	+	-	-	-	+	-	-	+	-	-	+	+	-	-	-	-	-	-	7
Epitope #15: AMA1ep2	0.0273	-	-	-	-	-	-	-	-	-	-	-	-	-	-	-	-	+	-	-	-	+	-	+	-	-	-	-	3
Epitope #16: TRAPep1	0.3428	+	-	-	-	+	-	+	+	-	-	-	+	-	-	+	-	-	+	+	-	-	-	-	-	-	-	-	8
Epitope set	0.6307	3	7	2	2	2	1	8	4	2	2	3	3	7	3	2	1	3	7	6	2	3	3	6	2	1	1	2	88
+ : restricted
- : not restricted
shaded column : genotypic frequency of this allele is 0 (zero)
* The HLA allele genotypic frequency (%) values in the header, originally obtained from Allele Frequency database (http://www.allelefrequencies.net/), have been adjusted to account for 100% of alleles of a given locus. If the total genotypic frequency is greater than 100%, the genotypic frequency of each allele is scaled down proportionately during the population coverage calculation.

## Sheet: Austria
Austria
Epitope	Coverage	HLA allele																											Total HLA hits
		(genotypic frequency (%))
	Class I	HLA-A*01:01	HLA-A*02:01	HLA-A*02:02	HLA-A*02:05	HLA-A*03:01	HLA-A*23:01	HLA-A*30:01	HLA-A*30:02	HLA-A*33:03	HLA-A*34:02	HLA-A*36:01	HLA-A*68:01	HLA-A*68:02	HLA-A*74:01	HLA-B*07:02	HLA-B*15:10	HLA-B*18:01	HLA-B*35:01	HLA-B*42:01	HLA-B*44:03	HLA-B*45:01	HLA-B*51:01	HLA-B*53:01	HLA-B*57:02	HLA-B*57:03	HLA-B*57:04	HLA-B*58:01
		-13.31	-26.8	0	-1.09	-13.86	-1.82	-2.92	-0.18	-0.46	-0.73	0	-2.73	-11.76	0	-12.9	0	-5	-6.8	0	-3.2	-0.5	-5.2	-0.8	0	-0.2	0	-0.8
Epitope #1: CSPep1	0.0575	-	-	-	-	-	-	+	-	-	-	+	-	-	+	-	-	-	-	-	-	-	-	-	-	-	-	-	3
Epitope #2: CSPep2	0.28	-	-	-	-	-	-	+	-	-	-	+	-	-	-	-	-	+	+	+	-	-	-	+	-	-	-	-	6
Epitope #3: CSPep3	0.2833	-	-	-	-	-	-	+	-	-	-	-	-	-	-	-	-	-	+	+	-	-	+	+	-	-	-	-	5
Epitope #4: CSPep4	0	-	-	-	-	-	-	-	-	-	-	+	-	-	-	-	-	-	-	-	-	-	-	-	-	-	-	-	1
Epitope #5: CSPep5	0.9684	+	+	+	+	+	+	+	+	-	-	-	+	+	-	+	-	-	+	+	+	+	+	+	+	+	+	+	21
Epitope #6: CSPep6	0.061	-	-	-	-	-	-	+	+	-	-	-	-	-	-	-	-	-	-	-	-	-	-	-	-	-	-	-	2
Epitope #7: CSPep7	0.6721	-	+	-	-	-	-	-	-	-	-	-	-	+	-	-	-	-	+	+	-	-	-	-	-	-	-	-	4
Epitope #8: CSPep8	0.0195	-	-	-	-	-	-	-	+	-	-	-	-	-	-	-	-	-	-	-	-	-	-	-	+	-	-	+	3
Epitope #9: CSPep9	0.6358	-	+	-	+	-	-	-	-	-	-	-	-	+	-	-	+	-	-	-	-	-	-	-	-	-	-	-	4
Epitope #10: CSPep10	0.7683	+	+	-	-	-	-	-	-	-	-	-	-	+	-	-	-	-	-	-	-	-	-	-	-	-	-	-	3
Epitope #11: CSPep11	0.7018	-	+	-	-	-	-	+	-	+	+	-	+	+	+	-	-	-	-	-	-	-	-	-	-	-	-	-	7
Epitope #12: CSPep12	0.6777	-	+	-	-	-	-	-	-	-	-	-	-	+	-	-	-	-	+	-	-	-	-	+	-	-	-	-	4
Epitope #13: CSPep13	0.713	-	+	+	-	-	-	-	-	-	-	-	-	+	-	-	-	-	+	+	-	-	+	+	-	-	-	-	7
Epitope #14: AMA1ep1	0.2334	-	-	-	-	-	-	+	-	+	+	-	-	-	+	-	-	+	-	-	+	+	-	-	-	-	-	-	7
Epitope #15: AMA1ep2	0.122	-	-	-	-	-	-	-	-	-	-	-	-	-	-	-	-	+	-	-	-	+	-	+	-	-	-	-	3
Epitope #16: TRAPep1	0.7105	+	-	-	-	+	-	+	+	-	-	-	+	-	-	+	-	-	+	+	-	-	-	-	-	-	-	-	8
Epitope set	0.9753	3	7	2	2	2	1	8	4	2	2	3	3	7	3	2	1	3	7	6	2	3	3	6	2	1	1	2	88
+ : restricted
- : not restricted
shaded column : genotypic frequency of this allele is 0 (zero)
* The HLA allele genotypic frequency (%) values in the header, originally obtained from Allele Frequency database (http://www.allelefrequencies.net/), have been adjusted to account for 100% of alleles of a given locus. If the total genotypic frequency is greater than 100%, the genotypic frequency of each allele is scaled down proportionately during the population coverage calculation.

## Sheet: Belgium
Belgium
Epitope	Coverage	HLA allele																											Total HLA hits
		(genotypic frequency (%))
	Class I	HLA-A*01:01	HLA-A*02:01	HLA-A*02:02	HLA-A*02:05	HLA-A*03:01	HLA-A*23:01	HLA-A*30:01	HLA-A*30:02	HLA-A*33:03	HLA-A*34:02	HLA-A*36:01	HLA-A*68:01	HLA-A*68:02	HLA-A*74:01	HLA-B*07:02	HLA-B*15:10	HLA-B*18:01	HLA-B*35:01	HLA-B*42:01	HLA-B*44:03	HLA-B*45:01	HLA-B*51:01	HLA-B*53:01	HLA-B*57:02	HLA-B*57:03	HLA-B*57:04	HLA-B*58:01
		-15.5	-26.6	-0.5	-0.5	-17.1	-1.6	-0.5	-1.6	-1	0	0	-5.7	-0.5	0	0	0	-5.1	0	0	-3.6	-1.5	0	0	0	0	0	0
Epitope #1: CSPep1	0.01	-	-	-	-	-	-	+	-	-	-	+	-	-	+	-	-	-	-	-	-	-	-	-	-	-	-	-	3
Epitope #2: CSPep2	0.1084	-	-	-	-	-	-	+	-	-	-	+	-	-	-	-	-	+	+	+	-	-	-	+	-	-	-	-	6
Epitope #3: CSPep3	0.01	-	-	-	-	-	-	+	-	-	-	-	-	-	-	-	-	-	+	+	-	-	+	+	-	-	-	-	5
Epitope #4: CSPep4	0	-	-	-	-	-	-	-	-	-	-	+	-	-	-	-	-	-	-	-	-	-	-	-	-	-	-	-	1
Epitope #5: CSPep5	0.9195	+	+	+	+	+	+	+	+	-	-	-	+	+	-	+	-	-	+	+	+	+	+	+	+	+	+	+	21
Epitope #6: CSPep6	0.0416	-	-	-	-	-	-	+	+	-	-	-	-	-	-	-	-	-	-	-	-	-	-	-	-	-	-	-	2
Epitope #7: CSPep7	0.4686	-	+	-	-	-	-	-	-	-	-	-	-	+	-	-	-	-	+	+	-	-	-	-	-	-	-	-	4
Epitope #8: CSPep8	0.0317	-	-	-	-	-	-	-	+	-	-	-	-	-	-	-	-	-	-	-	-	-	-	-	+	-	-	+	3
Epitope #9: CSPep9	0.4758	-	+	-	+	-	-	-	-	-	-	-	-	+	-	-	+	-	-	-	-	-	-	-	-	-	-	-	4
Epitope #10: CSPep10	0.6705	+	+	-	-	-	-	-	-	-	-	-	-	+	-	-	-	-	-	-	-	-	-	-	-	-	-	-	3
Epitope #11: CSPep11	0.5684	-	+	-	-	-	-	+	-	+	+	-	+	+	+	-	-	-	-	-	-	-	-	-	-	-	-	-	7
Epitope #12: CSPep12	0.4686	-	+	-	-	-	-	-	-	-	-	-	-	+	-	-	-	-	+	-	-	-	-	+	-	-	-	-	4
Epitope #13: CSPep13	0.4758	-	+	+	-	-	-	-	-	-	-	-	-	+	-	-	-	-	+	+	-	-	+	+	-	-	-	-	7
Epitope #14: AMA1ep1	0.2176	-	-	-	-	-	-	+	-	+	+	-	-	-	+	-	-	+	-	-	+	+	-	-	-	-	-	-	7
Epitope #15: AMA1ep2	0.1276	-	-	-	-	-	-	-	-	-	-	-	-	-	-	-	-	+	-	-	-	+	-	+	-	-	-	-	3
Epitope #16: TRAPep1	0.6448	+	-	-	-	+	-	+	+	-	-	-	+	-	-	+	-	-	+	+	-	-	-	-	-	-	-	-	8
Epitope set	0.9326	3	7	2	2	2	1	8	4	2	2	3	3	7	3	2	1	3	7	6	2	3	3	6	2	1	1	2	88
+ : restricted
- : not restricted
shaded column : genotypic frequency of this allele is 0 (zero)
* The HLA allele genotypic frequency (%) values in the header, originally obtained from Allele Frequency database (http://www.allelefrequencies.net/), have been adjusted to account for 100% of alleles of a given locus. If the total genotypic frequency is greater than 100%, the genotypic frequency of each allele is scaled down proportionately during the population coverage calculation.

## Sheet: Brazil
Brazil
Epitope	Coverage	HLA allele																											Total HLA hits
		(genotypic frequency (%))
	Class I	HLA-A*01:01	HLA-A*02:01	HLA-A*02:02	HLA-A*02:05	HLA-A*03:01	HLA-A*23:01	HLA-A*30:01	HLA-A*30:02	HLA-A*33:03	HLA-A*34:02	HLA-A*36:01	HLA-A*68:01	HLA-A*68:02	HLA-A*74:01	HLA-B*07:02	HLA-B*15:10	HLA-B*18:01	HLA-B*35:01	HLA-B*42:01	HLA-B*44:03	HLA-B*45:01	HLA-B*51:01	HLA-B*53:01	HLA-B*57:02	HLA-B*57:03	HLA-B*57:04	HLA-B*58:01
		-7.19	-17.85	-1.79	-1.69	-6.22	-3.78	-1.83	-2.38	-1.97	-1.95	-1.08	-7.92	-2	-1.26	-6	-0.96	-4.08	-3.38	-1.51	-3.17	-1.88	-3.84	-1.35	-0.36	-0.91	0	-1.55
Epitope #1: CSPep1	0.0817	-	-	-	-	-	-	+	-	-	-	+	-	-	+	-	-	-	-	-	-	-	-	-	-	-	-	-	3
Epitope #2: CSPep2	0.2418	-	-	-	-	-	-	+	-	-	-	+	-	-	-	-	-	+	+	+	-	-	-	+	-	-	-	-	6
Epitope #3: CSPep3	0.2208	-	-	-	-	-	-	+	-	-	-	-	-	-	-	-	-	-	+	+	-	-	+	+	-	-	-	-	5
Epitope #4: CSPep4	0.0214	-	-	-	-	-	-	-	-	-	-	+	-	-	-	-	-	-	-	-	-	-	-	-	-	-	-	-	1
Epitope #5: CSPep5	0.8704	+	+	+	+	+	+	+	+	-	-	-	+	+	-	+	-	-	+	+	+	+	+	+	+	+	+	+	21
Epitope #6: CSPep6	0.0825	-	-	-	-	-	-	+	+	-	-	-	-	-	-	-	-	-	-	-	-	-	-	-	-	-	-	-	2
Epitope #7: CSPep7	0.4189	-	+	-	-	-	-	-	-	-	-	-	-	+	-	-	-	-	+	+	-	-	-	-	-	-	-	-	4
Epitope #8: CSPep8	0.0832	-	-	-	-	-	-	-	+	-	-	-	-	-	-	-	-	-	-	-	-	-	-	-	+	-	-	+	3
Epitope #9: CSPep9	0.3963	-	+	-	+	-	-	-	-	-	-	-	-	+	-	-	+	-	-	-	-	-	-	-	-	-	-	-	4
Epitope #10: CSPep10	0.4678	+	+	-	-	-	-	-	-	-	-	-	-	+	-	-	-	-	-	-	-	-	-	-	-	-	-	-	3
Epitope #11: CSPep11	0.5746	-	+	-	-	-	-	+	-	+	+	-	+	+	+	-	-	-	-	-	-	-	-	-	-	-	-	-	7
Epitope #12: CSPep12	0.4169	-	+	-	-	-	-	-	-	-	-	-	-	+	-	-	-	-	+	-	-	-	-	+	-	-	-	-	4
Epitope #13: CSPep13	0.5036	-	+	+	-	-	-	-	-	-	-	-	-	+	-	-	-	-	+	+	-	-	+	+	-	-	-	-	7
Epitope #14: AMA1ep1	0.286	-	-	-	-	-	-	+	-	+	+	-	-	-	+	-	-	+	-	-	+	+	-	-	-	-	-	-	7
Epitope #15: AMA1ep2	0.1408	-	-	-	-	-	-	-	-	-	-	-	-	-	-	-	-	+	-	-	-	+	-	+	-	-	-	-	3
Epitope #16: TRAPep1	0.5598	+	-	-	-	+	-	+	+	-	-	-	+	-	-	+	-	-	+	+	-	-	-	-	-	-	-	-	8
Epitope set	0.915	3	7	2	2	2	1	8	4	2	2	3	3	7	3	2	1	3	7	6	2	3	3	6	2	1	1	2	88
+ : restricted
- : not restricted
shaded column : genotypic frequency of this allele is 0 (zero)
* The HLA allele genotypic frequency (%) values in the header, originally obtained from Allele Frequency database (http://www.allelefrequencies.net/), have been adjusted to account for 100% of alleles of a given locus. If the total genotypic frequency is greater than 100%, the genotypic frequency of each allele is scaled down proportionately during the population coverage calculation.

## Sheet: Bulgaria
Bulgaria
Epitope	Coverage	HLA allele																											Total HLA hits
		(genotypic frequency (%))
	Class I	HLA-A*01:01	HLA-A*02:01	HLA-A*02:02	HLA-A*02:05	HLA-A*03:01	HLA-A*23:01	HLA-A*30:01	HLA-A*30:02	HLA-A*33:03	HLA-A*34:02	HLA-A*36:01	HLA-A*68:01	HLA-A*68:02	HLA-A*74:01	HLA-B*07:02	HLA-B*15:10	HLA-B*18:01	HLA-B*35:01	HLA-B*42:01	HLA-B*44:03	HLA-B*45:01	HLA-B*51:01	HLA-B*53:01	HLA-B*57:02	HLA-B*57:03	HLA-B*57:04	HLA-B*58:01
		-11.67	-26.85	0	-2.57	-4.37	-5.23	-0.86	0	0	0	0	-1.71	0	0	-3.22	0	-7.35	-4.11	0	-0.81	0	-18.7	0	0	0	0	-1.61
Epitope #1: CSPep1	0.017	-	-	-	-	-	-	+	-	-	-	+	-	-	+	-	-	-	-	-	-	-	-	-	-	-	-	-	3
Epitope #2: CSPep2	0.2296	-	-	-	-	-	-	+	-	-	-	+	-	-	-	-	-	+	+	+	-	-	-	+	-	-	-	-	6
Epitope #3: CSPep3	0.4143	-	-	-	-	-	-	+	-	-	-	-	-	-	-	-	-	-	+	+	-	-	+	+	-	-	-	-	5
Epitope #4: CSPep4	0	-	-	-	-	-	-	-	-	-	-	+	-	-	-	-	-	-	-	-	-	-	-	-	-	-	-	-	1
Epitope #5: CSPep5	0.8881	+	+	+	+	+	+	+	+	-	-	-	+	+	-	+	-	-	+	+	+	+	+	+	+	+	+	+	21
Epitope #6: CSPep6	0.017	-	-	-	-	-	-	+	+	-	-	-	-	-	-	-	-	-	-	-	-	-	-	-	-	-	-	-	2
Epitope #7: CSPep7	0.508	-	+	-	-	-	-	-	-	-	-	-	-	+	-	-	-	-	+	+	-	-	-	-	-	-	-	-	4
Epitope #8: CSPep8	0.0319	-	-	-	-	-	-	-	+	-	-	-	-	-	-	-	-	-	-	-	-	-	-	-	+	-	-	+	3
Epitope #9: CSPep9	0.5018	-	+	-	+	-	-	-	-	-	-	-	-	+	-	-	+	-	-	-	-	-	-	-	-	-	-	-	4
Epitope #10: CSPep10	0.622	+	+	-	-	-	-	-	-	-	-	-	-	+	-	-	-	-	-	-	-	-	-	-	-	-	-	-	3
Epitope #11: CSPep11	0.5018	-	+	-	-	-	-	+	-	+	+	-	+	+	+	-	-	-	-	-	-	-	-	-	-	-	-	-	7
Epitope #12: CSPep12	0.508	-	+	-	-	-	-	-	-	-	-	-	-	+	-	-	-	-	+	-	-	-	-	+	-	-	-	-	4
Epitope #13: CSPep13	0.6812	-	+	+	-	-	-	-	-	-	-	-	-	+	-	-	-	-	+	+	-	-	+	+	-	-	-	-	7
Epitope #14: AMA1ep1	0.1709	-	-	-	-	-	-	+	-	+	+	-	-	-	+	-	-	+	-	-	+	+	-	-	-	-	-	-	7
Epitope #15: AMA1ep2	0.1417	-	-	-	-	-	-	-	-	-	-	-	-	-	-	-	-	+	-	-	-	+	-	+	-	-	-	-	3
Epitope #16: TRAPep1	0.4311	+	-	-	-	+	-	+	+	-	-	-	+	-	-	+	-	-	+	+	-	-	-	-	-	-	-	-	8
Epitope set	0.9099	3	7	2	2	2	1	8	4	2	2	3	3	7	3	2	1	3	7	6	2	3	3	6	2	1	1	2	88
+ : restricted
- : not restricted
shaded column : genotypic frequency of this allele is 0 (zero)
* The HLA allele genotypic frequency (%) values in the header, originally obtained from Allele Frequency database (http://www.allelefrequencies.net/), have been adjusted to account for 100% of alleles of a given locus. If the total genotypic frequency is greater than 100%, the genotypic frequency of each allele is scaled down proportionately during the population coverage calculation.

## Sheet: Burkina Faso
Burkina Faso
Epitope	Coverage	HLA allele																											Total HLA hits
		(genotypic frequency (%))
	Class I	HLA-A*01:01	HLA-A*02:01	HLA-A*02:02	HLA-A*02:05	HLA-A*03:01	HLA-A*23:01	HLA-A*30:01	HLA-A*30:02	HLA-A*33:03	HLA-A*34:02	HLA-A*36:01	HLA-A*68:01	HLA-A*68:02	HLA-A*74:01	HLA-B*07:02	HLA-B*15:10	HLA-B*18:01	HLA-B*35:01	HLA-B*42:01	HLA-B*44:03	HLA-B*45:01	HLA-B*51:01	HLA-B*53:01	HLA-B*57:02	HLA-B*57:03	HLA-B*57:04	HLA-B*58:01
		0	-9.36	-2.59	-6.8	0	0	0	0	0	0	-2.36	-6.37	-3.4	-3.34	0	0	0	0	-7.72	0	-2.7	0	-17.13	0	0	0	-5.39
Epitope #1: CSPep1	0.1108	-	-	-	-	-	-	+	-	-	-	+	-	-	+	-	-	-	-	-	-	-	-	-	-	-	-	-	3
Epitope #2: CSPep2	0.4616	-	-	-	-	-	-	+	-	-	-	+	-	-	-	-	-	+	+	+	-	-	-	+	-	-	-	-	6
Epitope #3: CSPep3	0.4352	-	-	-	-	-	-	+	-	-	-	-	-	-	-	-	-	-	+	+	-	-	+	+	-	-	-	-	5
Epitope #4: CSPep4	0.0466	-	-	-	-	-	-	-	-	-	-	+	-	-	-	-	-	-	-	-	-	-	-	-	-	-	-	-	1
Epitope #5: CSPep5	0.7702	+	+	+	+	+	+	+	+	-	-	-	+	+	-	+	-	-	+	+	+	+	+	+	+	+	+	+	21
Epitope #6: CSPep6	0	-	-	-	-	-	-	+	+	-	-	-	-	-	-	-	-	-	-	-	-	-	-	-	-	-	-	-	2
Epitope #7: CSPep7	0.3519	-	+	-	-	-	-	-	-	-	-	-	-	+	-	-	-	-	+	+	-	-	-	-	-	-	-	-	4
Epitope #8: CSPep8	0.1049	-	-	-	-	-	-	-	+	-	-	-	-	-	-	-	-	-	-	-	-	-	-	-	+	-	-	+	3
Epitope #9: CSPep9	0.3529	-	+	-	+	-	-	-	-	-	-	-	-	+	-	-	+	-	-	-	-	-	-	-	-	-	-	-	4
Epitope #10: CSPep10	0.2389	+	+	-	-	-	-	-	-	-	-	-	-	+	-	-	-	-	-	-	-	-	-	-	-	-	-	-	3
Epitope #11: CSPep11	0.3989	-	+	-	-	-	-	+	-	+	+	-	+	+	+	-	-	-	-	-	-	-	-	-	-	-	-	-	7
Epitope #12: CSPep12	0.4773	-	+	-	-	-	-	-	-	-	-	-	-	+	-	-	-	-	+	-	-	-	-	+	-	-	-	-	4
Epitope #13: CSPep13	0.5953	-	+	+	-	-	-	-	-	-	-	-	-	+	-	-	-	-	+	+	-	-	+	+	-	-	-	-	7
Epitope #14: AMA1ep1	0.1155	-	-	-	-	-	-	+	-	+	+	-	-	-	+	-	-	+	-	-	+	+	-	-	-	-	-	-	7
Epitope #15: AMA1ep2	0.3573	-	-	-	-	-	-	-	-	-	-	-	-	-	-	-	-	+	-	-	-	+	-	+	-	-	-	-	3
Epitope #16: TRAPep1	0.2535	+	-	-	-	+	-	+	+	-	-	-	+	-	-	+	-	-	+	+	-	-	-	-	-	-	-	-	8
Epitope set	0.8054	3	7	2	2	2	1	8	4	2	2	3	3	7	3	2	1	3	7	6	2	3	3	6	2	1	1	2	88
+ : restricted
- : not restricted
shaded column : genotypic frequency of this allele is 0 (zero)
* The HLA allele genotypic frequency (%) values in the header, originally obtained from Allele Frequency database (http://www.allelefrequencies.net/), have been adjusted to account for 100% of alleles of a given locus. If the total genotypic frequency is greater than 100%, the genotypic frequency of each allele is scaled down proportionately during the population coverage calculation.

## Sheet: Cameroon
Cameroon
Epitope	Coverage	HLA allele																											Total HLA hits
		(genotypic frequency (%))
	Class I	HLA-A*01:01	HLA-A*02:01	HLA-A*02:02	HLA-A*02:05	HLA-A*03:01	HLA-A*23:01	HLA-A*30:01	HLA-A*30:02	HLA-A*33:03	HLA-A*34:02	HLA-A*36:01	HLA-A*68:01	HLA-A*68:02	HLA-A*74:01	HLA-B*07:02	HLA-B*15:10	HLA-B*18:01	HLA-B*35:01	HLA-B*42:01	HLA-B*44:03	HLA-B*45:01	HLA-B*51:01	HLA-B*53:01	HLA-B*57:02	HLA-B*57:03	HLA-B*57:04	HLA-B*58:01
		-1.22	-6.74	-6.4	-1.7	-7.29	-12.85	-3.35	-7.15	-3.83	-2.36	-2.38	-1.87	-3.1	-5.66	-5.92	-1.69	-1.71	-6.84	-3.01	-7.45	-4.15	-1.45	-7.85	-0.83	-2.62	0	-4.1
Epitope #1: CSPep1	0.2149	-	-	-	-	-	-	+	-	-	-	+	-	-	+	-	-	-	-	-	-	-	-	-	-	-	-	-	3
Epitope #2: CSPep2	0.423	-	-	-	-	-	-	+	-	-	-	+	-	-	-	-	-	+	+	+	-	-	-	+	-	-	-	-	6
Epitope #3: CSPep3	0.3895	-	-	-	-	-	-	+	-	-	-	-	-	-	-	-	-	-	+	+	-	-	+	+	-	-	-	-	5
Epitope #4: CSPep4	0.047	-	-	-	-	-	-	-	-	-	-	+	-	-	-	-	-	-	-	-	-	-	-	-	-	-	-	-	1
Epitope #5: CSPep5	0.9274	+	+	+	+	+	+	+	+	-	-	-	+	+	-	+	-	-	+	+	+	+	+	+	+	+	+	+	21
Epitope #6: CSPep6	0.199	-	-	-	-	-	-	+	+	-	-	-	-	-	-	-	-	-	-	-	-	-	-	-	-	-	-	-	2
Epitope #7: CSPep7	0.3395	-	+	-	-	-	-	-	-	-	-	-	-	+	-	-	-	-	+	+	-	-	-	-	-	-	-	-	4
Epitope #8: CSPep8	0.2208	-	-	-	-	-	-	-	+	-	-	-	-	-	-	-	-	-	-	-	-	-	-	-	+	-	-	+	3
Epitope #9: CSPep9	0.2438	-	+	-	+	-	-	-	-	-	-	-	-	+	-	-	+	-	-	-	-	-	-	-	-	-	-	-	4
Epitope #10: CSPep10	0.209	+	+	-	-	-	-	-	-	-	-	-	-	+	-	-	-	-	-	-	-	-	-	-	-	-	-	-	3
Epitope #11: CSPep11	0.466	-	+	-	-	-	-	+	-	+	+	-	+	+	+	-	-	-	-	-	-	-	-	-	-	-	-	-	7
Epitope #12: CSPep12	0.4086	-	+	-	-	-	-	-	-	-	-	-	-	+	-	-	-	-	+	-	-	-	-	+	-	-	-	-	4
Epitope #13: CSPep13	0.5416	-	+	+	-	-	-	-	-	-	-	-	-	+	-	-	-	-	+	+	-	-	+	+	-	-	-	-	7
Epitope #14: AMA1ep1	0.4598	-	-	-	-	-	-	+	-	+	+	-	-	-	+	-	-	+	-	-	+	+	-	-	-	-	-	-	7
Epitope #15: AMA1ep2	0.2555	-	-	-	-	-	-	-	-	-	-	-	-	-	-	-	-	+	-	-	-	+	-	+	-	-	-	-	3
Epitope #16: TRAPep1	0.5559	+	-	-	-	+	-	+	+	-	-	-	+	-	-	+	-	-	+	+	-	-	-	-	-	-	-	-	8
Epitope set	0.9681	3	7	2	2	2	1	8	4	2	2	3	3	7	3	2	1	3	7	6	2	3	3	6	2	1	1	2	88
+ : restricted
- : not restricted
shaded column : genotypic frequency of this allele is 0 (zero)
* The HLA allele genotypic frequency (%) values in the header, originally obtained from Allele Frequency database (http://www.allelefrequencies.net/), have been adjusted to account for 100% of alleles of a given locus. If the total genotypic frequency is greater than 100%, the genotypic frequency of each allele is scaled down proportionately during the population coverage calculation.

## Sheet: Cape Verde
Cape Verde
Epitope	Coverage	HLA allele																											Total HLA hits
		(genotypic frequency (%))
	Class I	HLA-A*01:01	HLA-A*02:01	HLA-A*02:02	HLA-A*02:05	HLA-A*03:01	HLA-A*23:01	HLA-A*30:01	HLA-A*30:02	HLA-A*33:03	HLA-A*34:02	HLA-A*36:01	HLA-A*68:01	HLA-A*68:02	HLA-A*74:01	HLA-B*07:02	HLA-B*15:10	HLA-B*18:01	HLA-B*35:01	HLA-B*42:01	HLA-B*44:03	HLA-B*45:01	HLA-B*51:01	HLA-B*53:01	HLA-B*57:02	HLA-B*57:03	HLA-B*57:04	HLA-B*58:01
		-4.8	-13.5	-1.6	-0.4	-9.3	-11.45	-4.4	-9.3	-3.2	-0.4	0	-2.8	-2.8	-2.8	-4	-0.4	-3.6	-13.15	-2.4	-2.8	-1.2	-8.1	-9.8	0	-2.8	0	-3.6
Epitope #1: CSPep1	0.1388	-	-	-	-	-	-	+	-	-	-	+	-	-	+	-	-	-	-	-	-	-	-	-	-	-	-	-	3
Epitope #2: CSPep2	0.5386	-	-	-	-	-	-	+	-	-	-	+	-	-	-	-	-	+	+	+	-	-	-	+	-	-	-	-	6
Epitope #3: CSPep3	0.5952	-	-	-	-	-	-	+	-	-	-	-	-	-	-	-	-	-	+	+	-	-	+	+	-	-	-	-	5
Epitope #4: CSPep4	0	-	-	-	-	-	-	-	-	-	-	+	-	-	-	-	-	-	-	-	-	-	-	-	-	-	-	-	1
Epitope #5: CSPep5	0.9572	+	+	+	+	+	+	+	+	-	-	-	+	+	-	+	-	-	+	+	+	+	+	+	+	+	+	+	21
Epitope #6: CSPep6	0.2552	-	-	-	-	-	-	+	+	-	-	-	-	-	-	-	-	-	-	-	-	-	-	-	-	-	-	-	2
Epitope #7: CSPep7	0.5004	-	+	-	-	-	-	-	-	-	-	-	-	+	-	-	-	-	+	+	-	-	-	-	-	-	-	-	4
Epitope #8: CSPep8	0.2355	-	-	-	-	-	-	-	+	-	-	-	-	-	-	-	-	-	-	-	-	-	-	-	+	-	-	+	3
Epitope #9: CSPep9	0.3117	-	+	-	+	-	-	-	-	-	-	-	-	+	-	-	+	-	-	-	-	-	-	-	-	-	-	-	4
Epitope #10: CSPep10	0.3775	+	+	-	-	-	-	-	-	-	-	-	-	+	-	-	-	-	-	-	-	-	-	-	-	-	-	-	3
Epitope #11: CSPep11	0.5086	-	+	-	-	-	-	+	-	+	+	-	+	+	+	-	-	-	-	-	-	-	-	-	-	-	-	-	7
Epitope #12: CSPep12	0.5841	-	+	-	-	-	-	-	-	-	-	-	-	+	-	-	-	-	+	-	-	-	-	+	-	-	-	-	4
Epitope #13: CSPep13	0.7015	-	+	+	-	-	-	-	-	-	-	-	-	+	-	-	-	-	+	+	-	-	+	+	-	-	-	-	7
Epitope #14: AMA1ep1	0.3207	-	-	-	-	-	-	+	-	+	+	-	-	-	+	-	-	+	-	-	+	+	-	-	-	-	-	-	7
Epitope #15: AMA1ep2	0.2707	-	-	-	-	-	-	-	-	-	-	-	-	-	-	-	-	+	-	-	-	+	-	+	-	-	-	-	3
Epitope #16: TRAPep1	0.6883	+	-	-	-	+	-	+	+	-	-	-	+	-	-	+	-	-	+	+	-	-	-	-	-	-	-	-	8
Epitope set	0.9744	3	7	2	2	2	1	8	4	2	2	3	3	7	3	2	1	3	7	6	2	3	3	6	2	1	1	2	88
+ : restricted
- : not restricted
shaded column : genotypic frequency of this allele is 0 (zero)
* The HLA allele genotypic frequency (%) values in the header, originally obtained from Allele Frequency database (http://www.allelefrequencies.net/), have been adjusted to account for 100% of alleles of a given locus. If the total genotypic frequency is greater than 100%, the genotypic frequency of each allele is scaled down proportionately during the population coverage calculation.

[truncated: 68 more sheets: Central African Republic, Chile, China, Colombia, Croatia, Cuba, Czech Republic, Ecuador, England, Finland, France, Georgia, Germany, Guatamela, Guinea-Bissau, India, Indonesia, Iran, Ireland Northern, Ireland South …]
