# Supplementary material for: Population HLA coverage of experimentally characterized P. falciparum CD8 + T cell epitopes as potential components of a multi-epitope malaria vaccine construct: an in silico insight
Source: Front Bioinform. 2026 Mar 12;6:1722563. doi: 10.3389/fbinf.2026.1722563 (PMC13018126; doi:10.3389/fbinf.2026.1722563)
Supplement: Supplementary file 2 [file Table1.xlsx]

## Sheet: Population coverage(IEDB)
Central Africa
Epitope	Coverage	HLA allele																											Total HLA hits
		(genotypic frequency (%))
	Class I	HLA-A*01:01	HLA-A*02:01	HLA-A*02:02	HLA-A*02:05	HLA-A*03:01	HLA-A*23:01	HLA-A*30:01	HLA-A*30:02	HLA-A*33:03	HLA-A*34:02	HLA-A*36:01	HLA-A*68:01	HLA-A*68:02	HLA-A*74:01	HLA-B*07:02	HLA-B*15:10	HLA-B*18:01	HLA-B*35:01	HLA-B*42:01	HLA-B*44:03	HLA-B*45:01	HLA-B*51:01	HLA-B*53:01	HLA-B*57:02	HLA-B*57:03	HLA-B*57:04	HLA-B*58:01
		-1.68	-8.15	-6.68	-2.15	-7.45	-11.18	-3.63	-6.58	-4.31	-2.93	-2.81	-2.02	-5.1	-5.82	-7.42	-2.89	-2.59	-7.65	-3.76	-7.41	-6.39	-2.68	-9.04	-0.58	-4.2	0	-4.53
Epitope #1: ALFQEYQCY	0.198	-	-	-	-	-	-	+	-	-	-	+	-	-	+	-	-	-	-	-	-	-	-	-	-	-	-	-	3
Epitope #2: FVEALFQEY	0.382	-	-	-	-	-	-	+	-	-	-	+	-	-	-	-	-	+	+	+	-	-	-	+	-	-	-	-	6
Epitope #3: HIKEYLNKI	0.3513	-	-	-	-	-	-	+	-	-	-	-	-	-	-	-	-	-	+	+	-	-	+	+	-	-	-	-	5
Epitope #4: ILSVSSFLF	0.0473	-	-	-	-	-	-	-	-	-	-	+	-	-	-	-	-	-	-	-	-	-	-	-	-	-	-	-	1
Epitope #5: IQNSLSTEW	0.8942	+	+	+	+	+	+	+	+	-	-	-	+	+	-	+	-	-	+	+	+	+	+	+	+	+	+	+	21
Epitope #6: KMEKCSSVF	0.1664	-	-	-	-	-	-	+	+	-	-	-	-	-	-	-	-	-	-	-	-	-	-	-	-	-	-	-	2
Epitope #7: MPNDPNRNV	0.3387	-	+	-	-	-	-	-	-	-	-	-	-	+	-	-	-	-	+	+	-	-	-	-	-	-	-	-	4
Epitope #8: SANKPKDELDY	0.1742	-	-	-	-	-	-	-	+	-	-	-	-	-	-	-	-	-	-	-	-	-	-	-	+	-	-	+	3
Epitope #9: SSFLFVEAL	0.2767	-	+	-	+	-	-	-	-	-	-	-	-	+	-	-	+	-	-	-	-	-	-	-	-	-	-	-	4
Epitope #10: STEWSPCSV	0.2382	+	+	-	-	-	-	-	-	-	-	-	-	+	-	-	-	-	-	-	-	-	-	-	-	-	-	-	3
Epitope #11: VTCGNGIQVR	0.4704	-	+	-	-	-	-	+	-	+	+	-	+	+	+	-	-	-	-	-	-	-	-	-	-	-	-	-	7
Epitope #12: YANDIEKKI	0.3931	-	+	-	-	-	-	-	-	-	-	-	-	+	-	-	-	-	+	-	-	-	-	+	-	-	-	-	4
Epitope #13: YLNKIQNSL	0.5239	-	+	+	-	-	-	-	-	-	-	-	-	+	-	-	-	-	+	+	-	-	+	+	-	-	-	-	7
Epitope #14: TLDEMRHFYK	0.4297	-	-	-	-	-	-	+	-	+	+	-	-	-	+	-	-	+	-	-	+	+	-	-	-	-	-	-	7
Epitope #15: YLKDGGFAF	0.2126	-	-	-	-	-	-	-	-	-	-	-	-	-	-	-	-	-	-	-	-	+	-	+	-	-	-	-	2
Epitope #16: LLACAGLAYK	0.5022	+	-	-	-	+	-	+	+	-	-	-	+	-	-	+	-	-	+	+	-	-	-	-	-	-	-	-	8
Epitope set	0.9485	3	7	2	2	2	1	8	4	2	2	3	3	7	3	2	1	2	7	6	2	3	3	6	2	1	1	2	87
+ : restricted
- : not restricted
shaded column : genotypic frequency of this allele is 0 (zero)
East Africa
Epitope	Coverage	HLA allele																											Total HLA hits
		(genotypic frequency (%))
	Class I	HLA-A*01:01	HLA-A*02:01	HLA-A*02:02	HLA-A*02:05	HLA-A*03:01	HLA-A*23:01	HLA-A*30:01	HLA-A*30:02	HLA-A*33:03	HLA-A*34:02	HLA-A*36:01	HLA-A*68:01	HLA-A*68:02	HLA-A*74:01	HLA-B*07:02	HLA-B*15:10	HLA-B*18:01	HLA-B*35:01	HLA-B*42:01	HLA-B*44:03	HLA-B*45:01	HLA-B*51:01	HLA-B*53:01	HLA-B*57:02	HLA-B*57:03	HLA-B*57:04	HLA-B*58:01
		-6.34	-11.71	-4.14	-3.41	-4.18	-8.48	-6.65	-7.95	-1.29	-3.1	-2.89	-1.46	-8.55	-5.46	-3.51	-4.4	-4.66	-2.56	-6.58	-2.77	-6.8	-2.52	-8.27	-0.72	-2.94	0	-6.44
Epitope #1: ALFQEYQCY	0.2552	-	-	-	-	-	-	+	-	-	-	+	-	-	+	-	-	-	-	-	-	-	-	-	-	-	-	-	3
Epitope #2: FVEALFQEY	0.4619	-	-	-	-	-	-	+	-	-	-	+	-	-	-	-	-	+	+	+	-	-	-	+	-	-	-	-	6
Epitope #3: HIKEYLNKI	0.403	-	-	-	-	-	-	+	-	-	-	-	-	-	-	-	-	-	+	+	-	-	+	+	-	-	-	-	5
Epitope #4: ILSVSSFLF	0.0521	-	-	-	-	-	-	-	-	-	-	+	-	-	-	-	-	-	-	-	-	-	-	-	-	-	-	-	1
Epitope #5: IQNSLSTEW	0.9311	+	+	+	+	+	+	+	+	-	-	-	+	+	-	+	-	-	+	+	+	+	+	+	+	+	+	+	21
Epitope #6: KMEKCSSVF	0.2488	-	-	-	-	-	-	+	+	-	-	-	-	-	-	-	-	-	-	-	-	-	-	-	-	-	-	-	2
Epitope #7: MPNDPNRNV	0.4394	-	+	-	-	-	-	-	-	-	-	-	-	+	-	-	-	-	+	+	-	-	-	-	-	-	-	-	4
Epitope #8: SANKPKDELDY	0.246	-	-	-	-	-	-	-	+	-	-	-	-	-	-	-	-	-	-	-	-	-	-	-	+	-	-	+	3
Epitope #9: SSFLFVEAL	0.4327	-	+	-	+	-	-	-	-	-	-	-	-	+	-	-	+	-	-	-	-	-	-	-	-	-	-	-	4
Epitope #10: STEWSPCSV	0.4268	+	+	-	-	-	-	-	-	-	-	-	-	+	-	-	-	-	-	-	-	-	-	-	-	-	-	-	3
Epitope #11: VTCGNGIQVR	0.5762	-	+	-	-	-	-	+	-	+	+	-	+	+	+	-	-	-	-	-	-	-	-	-	-	-	-	-	7
Epitope #12: YANDIEKKI	0.4576	-	+	-	-	-	-	-	-	-	-	-	-	+	-	-	-	-	+	-	-	-	-	+	-	-	-	-	4
Epitope #13: YLNKIQNSL	0.5912	-	+	+	-	-	-	-	-	-	-	-	-	+	-	-	-	-	+	+	-	-	+	+	-	-	-	-	7
Epitope #14: TLDEMRHFYK	0.4498	-	-	-	-	-	-	+	-	+	+	-	-	-	+	-	-	+	-	-	+	+	-	-	-	-	-	-	7
Epitope #15: YLKDGGFAF	0.2503	-	-	-	-	-	-	-	-	-	-	-	-	-	-	-	-	-	-	-	-	+	-	+	-	-	-	-	2
Epitope #16: LLACAGLAYK	0.5484	+	-	-	-	+	-	+	+	-	-	-	+	-	-	+	-	-	+	+	-	-	-	-	-	-	-	-	8
Epitope set	0.9725	3	7	2	2	2	1	8	4	2	2	3	3	7	3	2	1	2	7	6	2	3	3	6	2	1	1	2	87
+ : restricted
- : not restricted
shaded column : genotypic frequency of this allele is 0 (zero)
North Africa
Epitope	Coverage	HLA allele																											Total HLA hits
		(genotypic frequency (%))
	Class I	HLA-A*01:01	HLA-A*02:01	HLA-A*02:02	HLA-A*02:05	HLA-A*03:01	HLA-A*23:01	HLA-A*30:01	HLA-A*30:02	HLA-A*33:03	HLA-A*34:02	HLA-A*36:01	HLA-A*68:01	HLA-A*68:02	HLA-A*74:01	HLA-B*07:02	HLA-B*15:10	HLA-B*18:01	HLA-B*35:01	HLA-B*42:01	HLA-B*44:03	HLA-B*45:01	HLA-B*51:01	HLA-B*53:01	HLA-B*57:02	HLA-B*57:03	HLA-B*57:04	HLA-B*58:01
		-7.77	-14.45	-2.52	-4.6	-4.84	-10.79	-6.82	-4.27	-3.26	-2.24	-0.76	-3.52	-4.95	-1.51	-3.13	-1.22	-3.29	-6.14	-3.71	-4.07	-4.62	-4.99	-4.97	-0.61	-1.28	0	-3.34
Epitope #1: ALFQEYQCY	0.1648	-	-	-	-	-	-	+	-	-	-	+	-	-	+	-	-	-	-	-	-	-	-	-	-	-	-	-	3
Epitope #2: FVEALFQEY	0.3969	-	-	-	-	-	-	+	-	-	-	+	-	-	-	-	-	+	+	+	-	-	-	+	-	-	-	-	6
Epitope #3: HIKEYLNKI	0.4098	-	-	-	-	-	-	+	-	-	-	-	-	-	-	-	-	-	+	+	-	-	+	+	-	-	-	-	5
Epitope #4: ILSVSSFLF	0.0143	-	-	-	-	-	-	-	-	-	-	+	-	-	-	-	-	-	-	-	-	-	-	-	-	-	-	-	1
Epitope #5: IQNSLSTEW	0.9326	+	+	+	+	+	+	+	+	-	-	-	+	+	-	+	-	-	+	+	+	+	+	+	+	+	+	+	21
Epitope #6: KMEKCSSVF	0.199	-	-	-	-	-	-	+	+	-	-	-	-	-	-	-	-	-	-	-	-	-	-	-	-	-	-	-	2
Epitope #7: MPNDPNRNV	0.4469	-	+	-	-	-	-	-	-	-	-	-	-	+	-	-	-	-	+	+	-	-	-	-	-	-	-	-	4
Epitope #8: SANKPKDELDY	0.1437	-	-	-	-	-	-	-	+	-	-	-	-	-	-	-	-	-	-	-	-	-	-	-	+	-	-	+	3
Epitope #9: SSFLFVEAL	0.416	-	+	-	+	-	-	-	-	-	-	-	-	+	-	-	+	-	-	-	-	-	-	-	-	-	-	-	4
Epitope #10: STEWSPCSV	0.4485	+	+	-	-	-	-	-	-	-	-	-	-	+	-	-	-	-	-	-	-	-	-	-	-	-	-	-	3
Epitope #11: VTCGNGIQVR	0.575	-	+	-	-	-	-	+	-	+	+	-	+	+	+	-	-	-	-	-	-	-	-	-	-	-	-	-	7
Epitope #12: YANDIEKKI	0.4606	-	+	-	-	-	-	-	-	-	-	-	-	+	-	-	-	-	+	-	-	-	-	+	-	-	-	-	4
Epitope #13: YLNKIQNSL	0.5765	-	+	+	-	-	-	-	-	-	-	-	-	+	-	-	-	-	+	+	-	-	+	+	-	-	-	-	7
Epitope #14: TLDEMRHFYK	0.3992	-	-	-	-	-	-	+	-	+	+	-	-	-	+	-	-	+	-	-	+	+	-	-	-	-	-	-	7
Epitope #15: YLKDGGFAF	0.1655	-	-	-	-	-	-	-	-	-	-	-	-	-	-	-	-	-	-	-	-	+	-	+	-	-	-	-	2
Epitope #16: LLACAGLAYK	0.5706	+	-	-	-	+	-	+	+	-	-	-	+	-	-	+	-	-	+	+	-	-	-	-	-	-	-	-	8
Epitope set	0.961	3	7	2	2	2	1	8	4	2	2	3	3	7	3	2	1	2	7	6	2	3	3	6	2	1	1	2	87
+ : restricted
- : not restricted
shaded column : genotypic frequency of this allele is 0 (zero)
South Africa
Epitope	Coverage	HLA allele																											Total HLA hits
		(genotypic frequency (%))
	Class I	HLA-A*01:01	HLA-A*02:01	HLA-A*02:02	HLA-A*02:05	HLA-A*03:01	HLA-A*23:01	HLA-A*30:01	HLA-A*30:02	HLA-A*33:03	HLA-A*34:02	HLA-A*36:01	HLA-A*68:01	HLA-A*68:02	HLA-A*74:01	HLA-B*07:02	HLA-B*15:10	HLA-B*18:01	HLA-B*35:01	HLA-B*42:01	HLA-B*44:03	HLA-B*45:01	HLA-B*51:01	HLA-B*53:01	HLA-B*57:02	HLA-B*57:03	HLA-B*57:04	HLA-B*58:01
		-8.39	-1.99	-3.5	-5.5	-5.32	-10	-6.63	-8.5	-2.7	-5.5	0	-4.69	-9.5	0	-4.5	-8.5	-2.37	-3.32	-12	-8.68	-3.5	-3.11	-1.5	-1	-4	0	-3.32
Epitope #1: ALFQEYQCY	0.1101	-	-	-	-	-	-	+	-	-	-	+	-	-	+	-	-	-	-	-	-	-	-	-	-	-	-	-	3
Epitope #2: FVEALFQEY	0.365	-	-	-	-	-	-	+	-	-	-	+	-	-	-	-	-	+	+	+	-	-	-	+	-	-	-	-	6
Epitope #3: HIKEYLNKI	0.374	-	-	-	-	-	-	+	-	-	-	-	-	-	-	-	-	-	+	+	-	-	+	+	-	-	-	-	5
Epitope #4: ILSVSSFLF	0	-	-	-	-	-	-	-	-	-	-	+	-	-	-	-	-	-	-	-	-	-	-	-	-	-	-	-	1
Epitope #5: IQNSLSTEW	0.9169	+	+	+	+	+	+	+	+	-	-	-	+	+	-	+	-	-	+	+	+	+	+	+	+	+	+	+	21
Epitope #6: KMEKCSSVF	0.2419	-	-	-	-	-	-	+	+	-	-	-	-	-	-	-	-	-	-	-	-	-	-	-	-	-	-	-	2
Epitope #7: MPNDPNRNV	0.3759	-	+	-	-	-	-	-	-	-	-	-	-	+	-	-	-	-	+	+	-	-	-	-	-	-	-	-	4
Epitope #8: SANKPKDELDY	0.1991	-	-	-	-	-	-	-	+	-	-	-	-	-	-	-	-	-	-	-	-	-	-	-	+	-	-	+	3
Epitope #9: SSFLFVEAL	0.3664	-	+	-	+	-	-	-	-	-	-	-	-	+	-	-	+	-	-	-	-	-	-	-	-	-	-	-	4
Epitope #10: STEWSPCSV	0.311	+	+	-	-	-	-	-	-	-	-	-	-	+	-	-	-	-	-	-	-	-	-	-	-	-	-	-	3
Epitope #11: VTCGNGIQVR	0.4599	-	+	-	-	-	-	+	-	+	+	-	+	+	+	-	-	-	-	-	-	-	-	-	-	-	-	-	7
Epitope #12: YANDIEKKI	0.249	-	+	-	-	-	-	-	-	-	-	-	-	+	-	-	-	-	+	-	-	-	-	+	-	-	-	-	4
Epitope #13: YLNKIQNSL	0.4652	-	+	+	-	-	-	-	-	-	-	-	-	+	-	-	-	-	+	+	-	-	+	+	-	-	-	-	7
Epitope #14: TLDEMRHFYK	0.4064	-	-	-	-	-	-	+	-	+	+	-	-	-	+	-	-	+	-	-	+	+	-	-	-	-	-	-	7
Epitope #15: YLKDGGFAF	0.0793	-	-	-	-	-	-	-	-	-	-	-	-	-	-	-	-	-	-	-	-	+	-	+	-	-	-	-	2
Epitope #16: LLACAGLAYK	0.6412	+	-	-	-	+	-	+	+	-	-	-	+	-	-	+	-	-	+	+	-	-	-	-	-	-	-	-	8
Epitope set	0.9559	3	7	2	2	2	1	8	4	2	2	3	3	7	3	2	1	2	7	6	2	3	3	6	2	1	1	2	87
+ : restricted
- : not restricted
shaded column : genotypic frequency of this allele is 0 (zero)
West Africa
Epitope	Coverage	HLA allele																											Total HLA hits
		(genotypic frequency (%))
	Class I	HLA-A*01:01	HLA-A*02:01	HLA-A*02:02	HLA-A*02:05	HLA-A*03:01	HLA-A*23:01	HLA-A*30:01	HLA-A*30:02	HLA-A*33:03	HLA-A*34:02	HLA-A*36:01	HLA-A*68:01	HLA-A*68:02	HLA-A*74:01	HLA-B*07:02	HLA-B*15:10	HLA-B*18:01	HLA-B*35:01	HLA-B*42:01	HLA-B*44:03	HLA-B*45:01	HLA-B*51:01	HLA-B*53:01	HLA-B*57:02	HLA-B*57:03	HLA-B*57:04	HLA-B*58:01
		-4.04	-10.91	-5.64	-1.7	-5.27	-16.12	-4.09	-7.49	-7.03	-2.94	-2.36	-4.64	-3.1	-4.78	-4.53	-2.7	-3.12	-12.14	-3.25	-1.96	-3.29	-3.69	-11.5	-0.89	-1.72	-0.5	-5.48
Epitope #1: ALFQEYQCY	0.1963	-	-	-	-	-	-	+	-	-	-	+	-	-	+	-	-	-	-	-	-	-	-	-	-	-	-	-	3
Epitope #2: FVEALFQEY	0.484	-	-	-	-	-	-	+	-	-	-	+	-	-	-	-	-	+	+	+	-	-	-	+	-	-	-	-	6
Epitope #3: HIKEYLNKI	0.4662	-	-	-	-	-	-	+	-	-	-	-	-	-	-	-	-	-	+	+	-	-	+	+	-	-	-	-	5
Epitope #4: ILSVSSFLF	0.043	-	-	-	-	-	-	-	-	-	-	+	-	-	-	-	-	-	-	-	-	-	-	-	-	-	-	-	1
Epitope #5: IQNSLSTEW	0.9335	+	+	+	+	+	+	+	+	-	-	-	+	+	-	+	-	-	+	+	+	+	+	+	+	+	+	+	21
Epitope #6: KMEKCSSVF	0.202	-	-	-	-	-	-	+	+	-	-	-	-	-	-	-	-	-	-	-	-	-	-	-	-	-	-	-	2
Epitope #7: MPNDPNRNV	0.4142	-	+	-	-	-	-	-	-	-	-	-	-	+	-	-	-	-	+	+	-	-	-	-	-	-	-	-	4
Epitope #8: SANKPKDELDY	0.218	-	-	-	-	-	-	-	+	-	-	-	-	-	-	-	-	-	-	-	-	-	-	-	+	-	-	+	3
Epitope #9: SSFLFVEAL	0.2994	-	+	-	+	-	-	-	-	-	-	-	-	+	-	-	+	-	-	-	-	-	-	-	-	-	-	-	4
Epitope #10: STEWSPCSV	0.305	+	+	-	-	-	-	-	-	-	-	-	-	+	-	-	-	-	-	-	-	-	-	-	-	-	-	-	3
Epitope #11: VTCGNGIQVR	0.5716	-	+	-	-	-	-	+	-	+	+	-	+	+	+	-	-	-	-	-	-	-	-	-	-	-	-	-	7
Epitope #12: YANDIEKKI	0.4976	-	+	-	-	-	-	-	-	-	-	-	-	+	-	-	-	-	+	-	-	-	-	+	-	-	-	-	4
Epitope #13: YLNKIQNSL	0.6134	-	+	+	-	-	-	-	-	-	-	-	-	+	-	-	-	-	+	+	-	-	+	+	-	-	-	-	7
Epitope #14: TLDEMRHFYK	0.4041	-	-	-	-	-	-	+	-	+	+	-	-	-	+	-	-	+	-	-	+	+	-	-	-	-	-	-	7
Epitope #15: YLKDGGFAF	0.2193	-	-	-	-	-	-	-	-	-	-	-	-	-	-	-	-	-	-	-	-	+	-	+	-	-	-	-	2
Epitope #16: LLACAGLAYK	0.5842	+	-	-	-	+	-	+	+	-	-	-	+	-	-	+	-	-	+	+	-	-	-	-	-	-	-	-	8
Epitope set	0.9778	3	7	2	2	2	1	8	4	2	2	3	3	7	3	2	1	2	7	6	2	3	3	6	2	1	1	2	87
+ : restricted
- : not restricted
shaded column : genotypic frequency of this allele is 0 (zero)
World
Epitope	Coverage	HLA allele																											Total HLA hits
		(genotypic frequency (%))
	Class I	HLA-A*01:01	HLA-A*02:01	HLA-A*02:02	HLA-A*02:05	HLA-A*03:01	HLA-A*23:01	HLA-A*30:01	HLA-A*30:02	HLA-A*33:03	HLA-A*34:02	HLA-A*36:01	HLA-A*68:01	HLA-A*68:02	HLA-A*74:01	HLA-B*07:02	HLA-B*15:10	HLA-B*18:01	HLA-B*35:01	HLA-B*42:01	HLA-B*44:03	HLA-B*45:01	HLA-B*51:01	HLA-B*53:01	HLA-B*57:02	HLA-B*57:03	HLA-B*57:04	HLA-B*58:01
		-10.09	-24.39	-0.31	-0.65	-9.77	-3.06	-2.18	-1.36	-2.69	-0.28	-0.36	-3.29	-1.4	-1.22	-8.65	-0.46	-4.88	-5.63	-0.73	-4.17	-0.83	-4.96	-1.67	-0.09	-0.54	-0.1	-2.26
Epitope #1: ALFQEYQCY	0.0665	-	-	-	-	-	-	+	-	-	-	+	-	-	+	-	-	-	-	-	-	-	-	-	-	-	-	-	3
Epitope #2: FVEALFQEY	0.2242	-	-	-	-	-	-	+	-	-	-	+	-	-	-	-	-	+	+	+	-	-	-	+	-	-	-	-	6
Epitope #3: HIKEYLNKI	0.2201	-	-	-	-	-	-	+	-	-	-	-	-	-	-	-	-	-	+	+	-	-	+	+	-	-	-	-	5
Epitope #4: ILSVSSFLF	0.0065	-	-	-	-	-	-	-	-	-	-	+	-	-	-	-	-	-	-	-	-	-	-	-	-	-	-	-	1
Epitope #5: IQNSLSTEW	0.8554	+	+	+	+	+	+	+	+	-	-	-	+	+	-	+	-	-	+	+	+	+	+	+	+	+	+	+	21
Epitope #6: KMEKCSSVF	0.0627	-	-	-	-	-	-	+	+	-	-	-	-	-	-	-	-	-	-	-	-	-	-	-	-	-	-	-	2
Epitope #7: MPNDPNRNV	0.4662	-	+	-	-	-	-	-	-	-	-	-	-	+	-	-	-	-	+	+	-	-	-	-	-	-	-	-	4
Epitope #8: SANKPKDELDY	0.059	-	-	-	-	-	-	-	+	-	-	-	-	-	-	-	-	-	-	-	-	-	-	-	+	-	-	+	3
Epitope #9: SSFLFVEAL	0.4233	-	+	-	+	-	-	-	-	-	-	-	-	+	-	-	+	-	-	-	-	-	-	-	-	-	-	-	4
Epitope #10: STEWSPCSV	0.5415	+	+	-	-	-	-	-	-	-	-	-	-	+	-	-	-	-	-	-	-	-	-	-	-	-	-	-	3
Epitope #11: VTCGNGIQVR	0.5363	-	+	-	-	-	-	+	-	+	+	-	+	+	+	-	-	-	-	-	-	-	-	-	-	-	-	-	7
Epitope #12: YANDIEKKI	0.4742	-	+	-	-	-	-	-	-	-	-	-	-	+	-	-	-	-	+	-	-	-	-	+	-	-	-	-	4
Epitope #13: YLNKIQNSL	0.525	-	+	+	-	-	-	-	-	-	-	-	-	+	-	-	-	-	+	+	-	-	+	+	-	-	-	-	7
Epitope #14: TLDEMRHFYK	0.2404	-	-	-	-	-	-	+	-	+	+	-	-	-	+	-	-	+	-	-	+	+	-	-	-	-	-	-	7
Epitope #15: YLKDGGFAF	0.0378	-	-	-	-	-	-	-	-	-	-	-	-	-	-	-	-	-	-	-	-	+	-	+	-	-	-	-	2
Epitope #16: LLACAGLAYK	0.5475	+	-	-	-	+	-	+	+	-	-	-	+	-	-	+	-	-	+	+	-	-	-	-	-	-	-	-	8
Epitope set	0.8909	3	7	2	2	2	1	8	4	2	2	3	3	7	3	2	1	2	7	6	2	3	3	6	2	1	1	2	87
+ : restricted
- : not restricted
shaded column : genotypic frequency of this allele is 0 (zero)
Central America
Epitope	Coverage	HLA allele																											Total HLA hits
		(genotypic frequency (%))
	Class I	HLA-A*01:01	HLA-A*02:01	HLA-A*02:02	HLA-A*02:05	HLA-A*03:01	HLA-A*23:01	HLA-A*30:01	HLA-A*30:02	HLA-A*33:03	HLA-A*34:02	HLA-A*36:01	HLA-A*68:01	HLA-A*68:02	HLA-A*74:01	HLA-B*07:02	HLA-B*15:10	HLA-B*18:01	HLA-B*35:01	HLA-B*42:01	HLA-B*44:03	HLA-B*45:01	HLA-B*51:01	HLA-B*53:01	HLA-B*57:02	HLA-B*57:03	HLA-B*57:04	HLA-B*58:01
		0	0	0	0	0	-0.4	-0.7	-0.7	0	0	0	0	0	0	0	0	-0.3	0	0	0	-0.3	0	-1.5	0	0	0	-0.7
Epitope #1: ALFQEYQCY	0.014	-	-	-	-	-	-	+	-	-	-	+	-	-	+	-	-	-	-	-	-	-	-	-	-	-	-	-	3
Epitope #2: FVEALFQEY	0.0491	-	-	-	-	-	-	+	-	-	-	+	-	-	-	-	-	+	+	+	-	-	-	+	-	-	-	-	6
Epitope #3: HIKEYLNKI	0.0433	-	-	-	-	-	-	+	-	-	-	-	-	-	-	-	-	-	+	+	-	-	+	+	-	-	-	-	5
Epitope #4: ILSVSSFLF	0	-	-	-	-	-	-	-	-	-	-	+	-	-	-	-	-	-	-	-	-	-	-	-	-	-	-	-	1
Epitope #5: IQNSLSTEW	0.0833	+	+	+	+	+	+	+	+	-	-	-	+	+	-	+	-	-	+	+	+	+	+	+	+	+	+	+	21
Epitope #6: KMEKCSSVF	0.0278	-	-	-	-	-	-	+	+	-	-	-	-	-	-	-	-	-	-	-	-	-	-	-	-	-	-	-	2
Epitope #7: MPNDPNRNV	0	-	+	-	-	-	-	-	-	-	-	-	-	+	-	-	-	-	+	+	-	-	-	-	-	-	-	-	4
Epitope #8: SANKPKDELDY	0.0277	-	-	-	-	-	-	-	+	-	-	-	-	-	-	-	-	-	-	-	-	-	-	-	+	-	-	+	3
Epitope #9: SSFLFVEAL	0	-	+	-	+	-	-	-	-	-	-	-	-	+	-	-	+	-	-	-	-	-	-	-	-	-	-	-	4
Epitope #10: STEWSPCSV	0	+	+	-	-	-	-	-	-	-	-	-	-	+	-	-	-	-	-	-	-	-	-	-	-	-	-	-	3
Epitope #11: VTCGNGIQVR	0.014	-	+	-	-	-	-	+	-	+	+	-	+	+	+	-	-	-	-	-	-	-	-	-	-	-	-	-	7
Epitope #12: YANDIEKKI	0.0298	-	+	-	-	-	-	-	-	-	-	-	-	+	-	-	-	-	+	-	-	-	-	+	-	-	-	-	4
Epitope #13: YLNKIQNSL	0.0298	-	+	+	-	-	-	-	-	-	-	-	-	+	-	-	-	-	+	+	-	-	+	+	-	-	-	-	7
Epitope #14: TLDEMRHFYK	0.0257	-	-	-	-	-	-	+	-	+	+	-	-	-	+	-	-	+	-	-	+	+	-	-	-	-	-	-	7
Epitope #15: YLKDGGFAF	0.0357	-	-	-	-	-	-	-	-	-	-	-	-	-	-	-	-	-	-	-	-	+	-	+	-	-	-	-	2
Epitope #16: LLACAGLAYK	0.0278	+	-	-	-	+	-	+	+	-	-	-	+	-	-	+	-	-	+	+	-	-	-	-	-	-	-	-	8
Epitope set	0.0889	3	7	2	2	2	1	8	4	2	2	3	3	7	3	2	1	2	7	6	2	3	3	6	2	1	1	2	87
+ : restricted
- : not restricted
shaded column : genotypic frequency of this allele is 0 (zero)
North America
Epitope	Coverage	HLA allele																											Total HLA hits
		(genotypic frequency (%))
	Class I	HLA-A*01:01	HLA-A*02:01	HLA-A*02:02	HLA-A*02:05	HLA-A*03:01	HLA-A*23:01	HLA-A*30:01	HLA-A*30:02	HLA-A*33:03	HLA-A*34:02	HLA-A*36:01	HLA-A*68:01	HLA-A*68:02	HLA-A*74:01	HLA-B*07:02	HLA-B*15:10	HLA-B*18:01	HLA-B*35:01	HLA-B*42:01	HLA-B*44:03	HLA-B*45:01	HLA-B*51:01	HLA-B*53:01	HLA-B*57:02	HLA-B*57:03	HLA-B*57:04	HLA-B*58:01
		-7.01	-25.99	-0.22	-0.49	-7.23	-4.47	-3.36	-2.76	-3.59	-0.27	-0.9	-3.66	-2.55	-1.76	-7.05	-1.05	-3.33	-7.46	-1.84	-4.82	-0.82	-4.59	-3.82	-0.19	-1.18	-0.13	-2.53
Epitope #1: ALFQEYQCY	0.1098	-	-	-	-	-	-	+	-	-	-	+	-	-	+	-	-	-	-	-	-	-	-	-	-	-	-	-	3
Epitope #2: FVEALFQEY	0.3391	-	-	-	-	-	-	+	-	-	-	+	-	-	-	-	-	+	+	+	-	-	-	+	-	-	-	-	6
Epitope #3: HIKEYLNKI	0.3459	-	-	-	-	-	-	+	-	-	-	-	-	-	-	-	-	-	+	+	-	-	+	+	-	-	-	-	5
Epitope #4: ILSVSSFLF	0.0168	-	-	-	-	-	-	-	-	-	-	+	-	-	-	-	-	-	-	-	-	-	-	-	-	-	-	-	1
Epitope #5: IQNSLSTEW	0.9031	+	+	+	+	+	+	+	+	-	-	-	+	+	-	+	-	-	+	+	+	+	+	+	+	+	+	+	21
Epitope #6: KMEKCSSVF	0.1115	-	-	-	-	-	-	+	+	-	-	-	-	-	-	-	-	-	-	-	-	-	-	-	-	-	-	-	2
Epitope #7: MPNDPNRNV	0.5527	-	+	-	-	-	-	-	-	-	-	-	-	+	-	-	-	-	+	+	-	-	-	-	-	-	-	-	4
Epitope #8: SANKPKDELDY	0.0986	-	-	-	-	-	-	-	+	-	-	-	-	-	-	-	-	-	-	-	-	-	-	-	+	-	-	+	3
Epitope #9: SSFLFVEAL	0.4809	-	+	-	+	-	-	-	-	-	-	-	-	+	-	-	+	-	-	-	-	-	-	-	-	-	-	-	4
Epitope #10: STEWSPCSV	0.5558	+	+	-	-	-	-	-	-	-	-	-	-	+	-	-	-	-	-	-	-	-	-	-	-	-	-	-	3
Epitope #11: VTCGNGIQVR	0.6235	-	+	-	-	-	-	+	-	+	+	-	+	+	+	-	-	-	-	-	-	-	-	-	-	-	-	-	7
Epitope #12: YANDIEKKI	0.5706	-	+	-	-	-	-	-	-	-	-	-	-	+	-	-	-	-	+	-	-	-	-	+	-	-	-	-	4
Epitope #13: YLNKIQNSL	0.6282	-	+	+	-	-	-	-	-	-	-	-	-	+	-	-	-	-	+	+	-	-	+	+	-	-	-	-	7
Epitope #14: TLDEMRHFYK	0.2957	-	-	-	-	-	-	+	-	+	+	-	-	-	+	-	-	+	-	-	+	+	-	-	-	-	-	-	7
Epitope #15: YLKDGGFAF	0.0846	-	-	-	-	-	-	-	-	-	-	-	-	-	-	-	-	-	-	-	-	+	-	+	-	-	-	-	2
Epitope #16: LLACAGLAYK	0.5688	+	-	-	-	+	-	+	+	-	-	-	+	-	-	+	-	-	+	+	-	-	-	-	-	-	-	-	8
Epitope set	0.9357	3	7	2	2	2	1	8	4	2	2	3	3	7	3	2	1	2	7	6	2	3	3	6	2	1	1	2	87
+ : restricted
- : not restricted
shaded column : genotypic frequency of this allele is 0 (zero)
South America
Epitope	Coverage	HLA allele																											Total HLA hits
		(genotypic frequency (%))
	Class I	HLA-A*01:01	HLA-A*02:01	HLA-A*02:02	HLA-A*02:05	HLA-A*03:01	HLA-A*23:01	HLA-A*30:01	HLA-A*30:02	HLA-A*33:03	HLA-A*34:02	HLA-A*36:01	HLA-A*68:01	HLA-A*68:02	HLA-A*74:01	HLA-B*07:02	HLA-B*15:10	HLA-B*18:01	HLA-B*35:01	HLA-B*42:01	HLA-B*44:03	HLA-B*45:01	HLA-B*51:01	HLA-B*53:01	HLA-B*57:02	HLA-B*57:03	HLA-B*57:04	HLA-B*58:01
		-5.58	-20.67	-2.11	-1.35	-5.9	-4.07	-1.82	-2.88	-2.34	-2.31	-1.2	-12.09	-6.1	-1.09	-5	-1.33	-5.12	-3.97	-2.1	-4.46	-1.92	-4.16	-1.69	-0.5	-1.06	0	-1.46
Epitope #1: ALFQEYQCY	0.0446	-	-	-	-	-	-	+	-	-	-	+	-	-	+	-	-	-	-	-	-	-	-	-	-	-	-	-	3
Epitope #2: FVEALFQEY	0.1488	-	-	-	-	-	-	+	-	-	-	+	-	-	-	-	-	+	+	+	-	-	-	+	-	-	-	-	6
Epitope #3: HIKEYLNKI	0.1289	-	-	-	-	-	-	+	-	-	-	-	-	-	-	-	-	-	+	+	-	-	+	+	-	-	-	-	5
Epitope #4: ILSVSSFLF	0.0131	-	-	-	-	-	-	-	-	-	-	+	-	-	-	-	-	-	-	-	-	-	-	-	-	-	-	-	1
Epitope #5: IQNSLSTEW	0.6712	+	+	+	+	+	+	+	+	-	-	-	+	+	-	+	-	-	+	+	+	+	+	+	+	+	+	+	21
Epitope #6: KMEKCSSVF	0.051	-	-	-	-	-	-	+	+	-	-	-	-	-	-	-	-	-	-	-	-	-	-	-	-	-	-	-	2
Epitope #7: MPNDPNRNV	0.3142	-	+	-	-	-	-	-	-	-	-	-	-	+	-	-	-	-	+	+	-	-	-	-	-	-	-	-	4
Epitope #8: SANKPKDELDY	0.0495	-	-	-	-	-	-	-	+	-	-	-	-	-	-	-	-	-	-	-	-	-	-	-	+	-	-	+	3
Epitope #9: SSFLFVEAL	0.2941	-	+	-	+	-	-	-	-	-	-	-	-	+	-	-	+	-	-	-	-	-	-	-	-	-	-	-	4
Epitope #10: STEWSPCSV	0.3237	+	+	-	-	-	-	-	-	-	-	-	-	+	-	-	-	-	-	-	-	-	-	-	-	-	-	-	3
Epitope #11: VTCGNGIQVR	0.4448	-	+	-	-	-	-	+	-	+	+	-	+	+	+	-	-	-	-	-	-	-	-	-	-	-	-	-	7
Epitope #12: YANDIEKKI	0.3114	-	+	-	-	-	-	-	-	-	-	-	-	+	-	-	-	-	+	-	-	-	-	+	-	-	-	-	4
Epitope #13: YLNKIQNSL	0.3708	-	+	+	-	-	-	-	-	-	-	-	-	+	-	-	-	-	+	+	-	-	+	+	-	-	-	-	7
Epitope #14: TLDEMRHFYK	0.18	-	-	-	-	-	-	+	-	+	+	-	-	-	+	-	-	+	-	-	+	+	-	-	-	-	-	-	7
Epitope #15: YLKDGGFAF	0.0344	-	-	-	-	-	-	-	-	-	-	-	-	-	-	-	-	-	-	-	-	+	-	+	-	-	-	-	2
Epitope #16: LLACAGLAYK	0.3602	+	-	-	-	+	-	+	+	-	-	-	+	-	-	+	-	-	+	+	-	-	-	-	-	-	-	-	8
Epitope set	0.7286	3	7	2	2	2	1	8	4	2	2	3	3	7	3	2	1	2	7	6	2	3	3	6	2	1	1	2	87
+ : restricted
- : not restricted
shaded column : genotypic frequency of this allele is 0 (zero)
Europe
Epitope	Coverage	HLA allele																											Total HLA hits
		(genotypic frequency (%))
	Class I	HLA-A*01:01	HLA-A*02:01	HLA-A*02:02	HLA-A*02:05	HLA-A*03:01	HLA-A*23:01	HLA-A*30:01	HLA-A*30:02	HLA-A*33:03	HLA-A*34:02	HLA-A*36:01	HLA-A*68:01	HLA-A*68:02	HLA-A*74:01	HLA-B*07:02	HLA-B*15:10	HLA-B*18:01	HLA-B*35:01	HLA-B*42:01	HLA-B*44:03	HLA-B*45:01	HLA-B*51:01	HLA-B*53:01	HLA-B*57:02	HLA-B*57:03	HLA-B*57:04	HLA-B*58:01
		-14.26	-28.14	-0.08	-0.74	-13.89	-2.26	-1.53	-0.45	-0.47	-0.06	0	-3.34	-0.64	-0.01	-11.91	-0.01	-6.37	-5.65	-0.01	-4.22	-0.41	-5.21	-0.26	-0.01	-0.06	0	-0.76
Epitope #1: ALFQEYQCY	0.0296	-	-	-	-	-	-	+	-	-	-	+	-	-	+	-	-	-	-	-	-	-	-	-	-	-	-	-	3
Epitope #2: FVEALFQEY	0.2438	-	-	-	-	-	-	+	-	-	-	+	-	-	-	-	-	+	+	+	-	-	-	+	-	-	-	-	6
Epitope #3: HIKEYLNKI	0.2247	-	-	-	-	-	-	+	-	-	-	-	-	-	-	-	-	-	+	+	-	-	+	+	-	-	-	-	5
Epitope #4: ILSVSSFLF	0	-	-	-	-	-	-	-	-	-	-	+	-	-	-	-	-	-	-	-	-	-	-	-	-	-	-	-	1
Epitope #5: IQNSLSTEW	0.9281	+	+	+	+	+	+	+	+	-	-	-	+	+	-	+	-	-	+	+	+	+	+	+	+	+	+	+	21
Epitope #6: KMEKCSSVF	0.0379	-	-	-	-	-	-	+	+	-	-	-	-	-	-	-	-	-	-	-	-	-	-	-	-	-	-	-	2
Epitope #7: MPNDPNRNV	0.5338	-	+	-	-	-	-	-	-	-	-	-	-	+	-	-	-	-	+	+	-	-	-	-	-	-	-	-	4
Epitope #8: SANKPKDELDY	0.0232	-	-	-	-	-	-	-	+	-	-	-	-	-	-	-	-	-	-	-	-	-	-	-	+	-	-	+	3
Epitope #9: SSFLFVEAL	0.4894	-	+	-	+	-	-	-	-	-	-	-	-	+	-	-	+	-	-	-	-	-	-	-	-	-	-	-	4
Epitope #10: STEWSPCSV	0.659	+	+	-	-	-	-	-	-	-	-	-	-	+	-	-	-	-	-	-	-	-	-	-	-	-	-	-	3
Epitope #11: VTCGNGIQVR	0.5518	-	+	-	-	-	-	+	-	+	+	-	+	+	+	-	-	-	-	-	-	-	-	-	-	-	-	-	7
Epitope #12: YANDIEKKI	0.5362	-	+	-	-	-	-	-	-	-	-	-	-	+	-	-	-	-	+	-	-	-	-	+	-	-	-	-	4
Epitope #13: YLNKIQNSL	0.5848	-	+	+	-	-	-	-	-	-	-	-	-	+	-	-	-	-	+	+	-	-	+	+	-	-	-	-	7
Epitope #14: TLDEMRHFYK	0.2308	-	-	-	-	-	-	+	-	+	+	-	-	-	+	-	-	+	-	-	+	+	-	-	-	-	-	-	7
Epitope #15: YLKDGGFAF	0.0128	-	-	-	-	-	-	-	-	-	-	-	-	-	-	-	-	-	-	-	-	+	-	+	-	-	-	-	2
Epitope #16: LLACAGLAYK	0.6831	+	-	-	-	+	-	+	+	-	-	-	+	-	-	+	-	-	+	+	-	-	-	-	-	-	-	-	8
Epitope set	0.9413	3	7	2	2	2	1	8	4	2	2	3	3	7	3	2	1	2	7	6	2	3	3	6	2	1	1	2	87
+ : restricted
- : not restricted
shaded column : genotypic frequency of this allele is 0 (zero)
East Asia
Epitope	Coverage	HLA allele																											Total HLA hits
		(genotypic frequency (%))
	Class I	HLA-A*01:01	HLA-A*02:01	HLA-A*02:02	HLA-A*02:05	HLA-A*03:01	HLA-A*23:01	HLA-A*30:01	HLA-A*30:02	HLA-A*33:03	HLA-A*34:02	HLA-A*36:01	HLA-A*68:01	HLA-A*68:02	HLA-A*74:01	HLA-B*07:02	HLA-B*15:10	HLA-B*18:01	HLA-B*35:01	HLA-B*42:01	HLA-B*44:03	HLA-B*45:01	HLA-B*51:01	HLA-B*53:01	HLA-B*57:02	HLA-B*57:03	HLA-B*57:04	HLA-B*58:01
		-1.41	-12.94	0	-0.72	-0.81	-0.32	-0.96	0	-9.71	0	0	-0.67	0	0	-5.18	0	0	-7.34	0	-7.39	0	-8.4	0	0	0	0	-2.03
Epitope #1: ALFQEYQCY	0.0174	-	-	-	-	-	-	+	-	-	-	+	-	-	+	-	-	-	-	-	-	-	-	-	-	-	-	-	3
Epitope #2: FVEALFQEY	0.1474	-	-	-	-	-	-	+	-	-	-	+	-	-	-	-	-	+	+	+	-	-	-	+	-	-	-	-	6
Epitope #3: HIKEYLNKI	0.2849	-	-	-	-	-	-	+	-	-	-	-	-	-	-	-	-	-	+	+	-	-	+	+	-	-	-	-	5
Epitope #4: ILSVSSFLF	0	-	-	-	-	-	-	-	-	-	-	+	-	-	-	-	-	-	-	-	-	-	-	-	-	-	-	-	1
Epitope #5: IQNSLSTEW	0.6396	+	+	+	+	+	+	+	+	-	-	-	+	+	-	+	-	-	+	+	+	+	+	+	+	+	+	+	21
Epitope #6: KMEKCSSVF	0.0174	-	-	-	-	-	-	+	+	-	-	-	-	-	-	-	-	-	-	-	-	-	-	-	-	-	-	-	2
Epitope #7: MPNDPNRNV	0.3249	-	+	-	-	-	-	-	-	-	-	-	-	+	-	-	-	-	+	+	-	-	-	-	-	-	-	-	4
Epitope #8: SANKPKDELDY	0.0375	-	-	-	-	-	-	-	+	-	-	-	-	-	-	-	-	-	-	-	-	-	-	-	+	-	-	+	3
Epitope #9: SSFLFVEAL	0.2335	-	+	-	+	-	-	-	-	-	-	-	-	+	-	-	+	-	-	-	-	-	-	-	-	-	-	-	4
Epitope #10: STEWSPCSV	0.2445	+	+	-	-	-	-	-	-	-	-	-	-	+	-	-	-	-	-	-	-	-	-	-	-	-	-	-	3
Epitope #11: VTCGNGIQVR	0.3936	-	+	-	-	-	-	+	-	+	+	-	+	+	+	-	-	-	-	-	-	-	-	-	-	-	-	-	7
Epitope #12: YANDIEKKI	0.3249	-	+	-	-	-	-	-	-	-	-	-	-	+	-	-	-	-	+	-	-	-	-	+	-	-	-	-	4
Epitope #13: YLNKIQNSL	0.4338	-	+	+	-	-	-	-	-	-	-	-	-	+	-	-	-	-	+	+	-	-	+	+	-	-	-	-	7
Epitope #14: TLDEMRHFYK	0.2936	-	-	-	-	-	-	+	-	+	+	-	-	-	+	-	-	+	-	-	+	+	-	-	-	-	-	-	7
Epitope #15: YLKDGGFAF	0	-	-	-	-	-	-	-	-	-	-	-	-	-	-	-	-	-	-	-	-	+	-	+	-	-	-	-	2
Epitope #16: LLACAGLAYK	0.2738	+	-	-	-	+	-	+	+	-	-	-	+	-	-	+	-	-	+	+	-	-	-	-	-	-	-	-	8
Epitope set	0.7118	3	7	2	2	2	1	8	4	2	2	3	3	7	3	2	1	2	7	6	2	3	3	6	2	1	1	2	87
+ : restricted
- : not restricted
shaded column : genotypic frequency of this allele is 0 (zero)
Northeast Asia
Epitope	Coverage	HLA allele																											Total HLA hits
		(genotypic frequency (%))
	Class I	HLA-A*01:01	HLA-A*02:01	HLA-A*02:02	HLA-A*02:05	HLA-A*03:01	HLA-A*23:01	HLA-A*30:01	HLA-A*30:02	HLA-A*33:03	HLA-A*34:02	HLA-A*36:01	HLA-A*68:01	HLA-A*68:02	HLA-A*74:01	HLA-B*07:02	HLA-B*15:10	HLA-B*18:01	HLA-B*35:01	HLA-B*42:01	HLA-B*44:03	HLA-B*45:01	HLA-B*51:01	HLA-B*53:01	HLA-B*57:02	HLA-B*57:03	HLA-B*57:04	HLA-B*58:01
		-2.08	-8.91	-0.15	-0.24	-1.84	-0.58	-2.55	-0.29	-6.89	0	0	-0.67	-0.1	-0.3	-1.88	-0.16	-0.49	-2.71	-0.04	-1.75	-0.21	-5.62	-0.33	-0.04	-0.04	0	-5.62
Epitope #1: ALFQEYQCY	0.047	-	-	-	-	-	-	+	-	-	-	+	-	-	+	-	-	-	-	-	-	-	-	-	-	-	-	-	3
Epitope #2: FVEALFQEY	0.0892	-	-	-	-	-	-	+	-	-	-	+	-	-	-	-	-	+	+	+	-	-	-	+	-	-	-	-	6
Epitope #3: HIKEYLNKI	0.1547	-	-	-	-	-	-	+	-	-	-	-	-	-	-	-	-	-	+	+	-	-	+	+	-	-	-	-	5
Epitope #4: ILSVSSFLF	0	-	-	-	-	-	-	-	-	-	-	+	-	-	-	-	-	-	-	-	-	-	-	-	-	-	-	-	1
Epitope #5: IQNSLSTEW	0.4434	+	+	+	+	+	+	+	+	-	-	-	+	+	-	+	-	-	+	+	+	+	+	+	+	+	+	+	21
Epitope #6: KMEKCSSVF	0.0469	-	-	-	-	-	-	+	+	-	-	-	-	-	-	-	-	-	-	-	-	-	-	-	-	-	-	-	2
Epitope #7: MPNDPNRNV	0.1772	-	+	-	-	-	-	-	-	-	-	-	-	+	-	-	-	-	+	+	-	-	-	-	-	-	-	-	4
Epitope #8: SANKPKDELDY	0.0818	-	-	-	-	-	-	-	+	-	-	-	-	-	-	-	-	-	-	-	-	-	-	-	+	-	-	+	3
Epitope #9: SSFLFVEAL	0.1504	-	+	-	+	-	-	-	-	-	-	-	-	+	-	-	+	-	-	-	-	-	-	-	-	-	-	-	4
Epitope #10: STEWSPCSV	0.1766	+	+	-	-	-	-	-	-	-	-	-	-	+	-	-	-	-	-	-	-	-	-	-	-	-	-	-	3
Epitope #11: VTCGNGIQVR	0.298	-	+	-	-	-	-	+	-	+	+	-	+	+	+	-	-	-	-	-	-	-	-	-	-	-	-	-	7
Epitope #12: YANDIEKKI	0.1806	-	+	-	-	-	-	-	-	-	-	-	-	+	-	-	-	-	+	-	-	-	-	+	-	-	-	-	4
Epitope #13: YLNKIQNSL	0.2474	-	+	+	-	-	-	-	-	-	-	-	-	+	-	-	-	-	+	+	-	-	+	+	-	-	-	-	7
Epitope #14: TLDEMRHFYK	0.1846	-	-	-	-	-	-	+	-	+	+	-	-	-	+	-	-	+	-	-	+	+	-	-	-	-	-	-	7
Epitope #15: YLKDGGFAF	0.0075	-	-	-	-	-	-	-	-	-	-	-	-	-	-	-	-	-	-	-	-	+	-	+	-	-	-	-	2
Epitope #16: LLACAGLAYK	0.1761	+	-	-	-	+	-	+	+	-	-	-	+	-	-	+	-	-	+	+	-	-	-	-	-	-	-	-	8
Epitope set	0.5238	3	7	2	2	2	1	8	4	2	2	3	3	7	3	2	1	2	7	6	2	3	3	6	2	1	1	2	87
+ : restricted
- : not restricted
shaded column : genotypic frequency of this allele is 0 (zero)
South Asia
Epitope	Coverage	HLA allele																											Total HLA hits
		(genotypic frequency (%))
	Class I	HLA-A*01:01	HLA-A*02:01	HLA-A*02:02	HLA-A*02:05	HLA-A*03:01	HLA-A*23:01	HLA-A*30:01	HLA-A*30:02	HLA-A*33:03	HLA-A*34:02	HLA-A*36:01	HLA-A*68:01	HLA-A*68:02	HLA-A*74:01	HLA-B*07:02	HLA-B*15:10	HLA-B*18:01	HLA-B*35:01	HLA-B*42:01	HLA-B*44:03	HLA-B*45:01	HLA-B*51:01	HLA-B*53:01	HLA-B*57:02	HLA-B*57:03	HLA-B*57:04	HLA-B*58:01
		-8.2	-5.95	-0.77	-0.94	-7.3	-0.66	-4.13	-1.23	-9.24	0	0	-6.63	-0.53	0	-2.29	0	-2.1	-5.03	-2.2	-3.43	-2.53	-6.91	-0.74	0	0	0	-7.72
Epitope #1: ALFQEYQCY	0.0708	-	-	-	-	-	-	+	-	-	-	+	-	-	+	-	-	-	-	-	-	-	-	-	-	-	-	-	3
Epitope #2: FVEALFQEY	0.18	-	-	-	-	-	-	+	-	-	-	+	-	-	-	-	-	+	+	+	-	-	-	+	-	-	-	-	6
Epitope #3: HIKEYLNKI	0.2298	-	-	-	-	-	-	+	-	-	-	-	-	-	-	-	-	-	+	+	-	-	+	+	-	-	-	-	5
Epitope #4: ILSVSSFLF	0	-	-	-	-	-	-	-	-	-	-	+	-	-	-	-	-	-	-	-	-	-	-	-	-	-	-	-	1
Epitope #5: IQNSLSTEW	0.6907	+	+	+	+	+	+	+	+	-	-	-	+	+	-	+	-	-	+	+	+	+	+	+	+	+	+	+	21
Epitope #6: KMEKCSSVF	0.0913	-	-	-	-	-	-	+	+	-	-	-	-	-	-	-	-	-	-	-	-	-	-	-	-	-	-	-	2
Epitope #7: MPNDPNRNV	0.1857	-	+	-	-	-	-	-	-	-	-	-	-	+	-	-	-	-	+	+	-	-	-	-	-	-	-	-	4
Epitope #8: SANKPKDELDY	0.1102	-	-	-	-	-	-	-	+	-	-	-	-	-	-	-	-	-	-	-	-	-	-	-	+	-	-	+	3
Epitope #9: SSFLFVEAL	0.1253	-	+	-	+	-	-	-	-	-	-	-	-	+	-	-	+	-	-	-	-	-	-	-	-	-	-	-	4
Epitope #10: STEWSPCSV	0.2397	+	+	-	-	-	-	-	-	-	-	-	-	+	-	-	-	-	-	-	-	-	-	-	-	-	-	-	3
Epitope #11: VTCGNGIQVR	0.4087	-	+	-	-	-	-	+	-	+	+	-	+	+	+	-	-	-	-	-	-	-	-	-	-	-	-	-	7
Epitope #12: YANDIEKKI	0.1706	-	+	-	-	-	-	-	-	-	-	-	-	+	-	-	-	-	+	-	-	-	-	+	-	-	-	-	4
Epitope #13: YLNKIQNSL	0.2726	-	+	+	-	-	-	-	-	-	-	-	-	+	-	-	-	-	+	+	-	-	+	+	-	-	-	-	7
Epitope #14: TLDEMRHFYK	0.2936	-	-	-	-	-	-	+	-	+	+	-	-	-	+	-	-	+	-	-	+	+	-	-	-	-	-	-	7
Epitope #15: YLKDGGFAF	0.039	-	-	-	-	-	-	-	-	-	-	-	-	-	-	-	-	-	-	-	-	+	-	+	-	-	-	-	2
Epitope #16: LLACAGLAYK	0.4865	+	-	-	-	+	-	+	+	-	-	-	+	-	-	+	-	-	+	+	-	-	-	-	-	-	-	-	8
Epitope set	0.7668	3	7	2	2	2	1	8	4	2	2	3	3	7	3	2	1	2	7	6	2	3	3	6	2	1	1	2	87
+ : restricted
- : not restricted
shaded column : genotypic frequency of this allele is 0 (zero)
Southeast Asia
Epitope	Coverage	HLA allele																											Total HLA hits
		(genotypic frequency (%))
	Class I	HLA-A*01:01	HLA-A*02:01	HLA-A*02:02	HLA-A*02:05	HLA-A*03:01	HLA-A*23:01	HLA-A*30:01	HLA-A*30:02	HLA-A*33:03	HLA-A*34:02	HLA-A*36:01	HLA-A*68:01	HLA-A*68:02	HLA-A*74:01	HLA-B*07:02	HLA-B*15:10	HLA-B*18:01	HLA-B*35:01	HLA-B*42:01	HLA-B*44:03	HLA-B*45:01	HLA-B*51:01	HLA-B*53:01	HLA-B*57:02	HLA-B*57:03	HLA-B*57:04	HLA-B*58:01
		-1.12	-8.36	0	-0.07	-0.63	-0.06	-1.1	0	-9.33	0	0	-0.27	-0.04	-0.22	-0.73	-0.06	-2.86	-1.58	0	-2.14	0	-3.15	-0.08	0	0	0	-8.37
Epitope #1: ALFQEYQCY	0.0247	-	-	-	-	-	-	+	-	-	-	+	-	-	+	-	-	-	-	-	-	-	-	-	-	-	-	-	3
Epitope #2: FVEALFQEY	0.0919	-	-	-	-	-	-	+	-	-	-	+	-	-	-	-	-	+	+	+	-	-	-	+	-	-	-	-	6
Epitope #3: HIKEYLNKI	0.0964	-	-	-	-	-	-	+	-	-	-	-	-	-	-	-	-	-	+	+	-	-	+	+	-	-	-	-	5
Epitope #4: ILSVSSFLF	0	-	-	-	-	-	-	-	-	-	-	+	-	-	-	-	-	-	-	-	-	-	-	-	-	-	-	-	1
Epitope #5: IQNSLSTEW	0.4024	+	+	+	+	+	+	+	+	-	-	-	+	+	-	+	-	-	+	+	+	+	+	+	+	+	+	+	21
Epitope #6: KMEKCSSVF	0.0206	-	-	-	-	-	-	+	+	-	-	-	-	-	-	-	-	-	-	-	-	-	-	-	-	-	-	-	2
Epitope #7: MPNDPNRNV	0.1737	-	+	-	-	-	-	-	-	-	-	-	-	+	-	-	-	-	+	+	-	-	-	-	-	-	-	-	4
Epitope #8: SANKPKDELDY	0.1327	-	-	-	-	-	-	-	+	-	-	-	-	-	-	-	-	-	-	-	-	-	-	-	+	-	-	+	3
Epitope #9: SSFLFVEAL	0.1539	-	+	-	+	-	-	-	-	-	-	-	-	+	-	-	+	-	-	-	-	-	-	-	-	-	-	-	4
Epitope #10: STEWSPCSV	0.1711	+	+	-	-	-	-	-	-	-	-	-	-	+	-	-	-	-	-	-	-	-	-	-	-	-	-	-	3
Epitope #11: VTCGNGIQVR	0.3305	-	+	-	-	-	-	+	-	+	+	-	+	+	+	-	-	-	-	-	-	-	-	-	-	-	-	-	7
Epitope #12: YANDIEKKI	0.1748	-	+	-	-	-	-	-	-	-	-	-	-	+	-	-	-	-	+	-	-	-	-	+	-	-	-	-	4
Epitope #13: YLNKIQNSL	0.2175	-	+	+	-	-	-	-	-	-	-	-	-	+	-	-	-	-	+	+	-	-	+	+	-	-	-	-	7
Epitope #14: TLDEMRHFYK	0.2555	-	-	-	-	-	-	+	-	+	+	-	-	-	+	-	-	+	-	-	+	+	-	-	-	-	-	-	7
Epitope #15: YLKDGGFAF	0.0013	-	-	-	-	-	-	-	-	-	-	-	-	-	-	-	-	-	-	-	-	+	-	+	-	-	-	-	2
Epitope #16: LLACAGLAYK	0.0933	+	-	-	-	+	-	+	+	-	-	-	+	-	-	+	-	-	+	+	-	-	-	-	-	-	-	-	8
Epitope set	0.5432	3	7	2	2	2	1	8	4	2	2	3	3	7	3	2	1	2	7	6	2	3	3	6	2	1	1	2	87
+ : restricted
- : not restricted
shaded column : genotypic frequency of this allele is 0 (zero)
Southwest Asia
Epitope	Coverage	HLA allele																											Total HLA hits
		(genotypic frequency (%))
	Class I	HLA-A*01:01	HLA-A*02:01	HLA-A*02:02	HLA-A*02:05	HLA-A*03:01	HLA-A*23:01	HLA-A*30:01	HLA-A*30:02	HLA-A*33:03	HLA-A*34:02	HLA-A*36:01	HLA-A*68:01	HLA-A*68:02	HLA-A*74:01	HLA-B*07:02	HLA-B*15:10	HLA-B*18:01	HLA-B*35:01	HLA-B*42:01	HLA-B*44:03	HLA-B*45:01	HLA-B*51:01	HLA-B*53:01	HLA-B*57:02	HLA-B*57:03	HLA-B*57:04	HLA-B*58:01
		-9.13	-17	-1.54	-3.89	-5.61	-3.16	-3.2	-2.27	-3.16	-0.42	-1.11	-4.01	-1.28	-1.06	-4.29	-0.51	-4.21	-3.87	-0.9	-2.87	-0.88	-9.47	-2.84	0	-1.43	0	-3.65
Epitope #1: ALFQEYQCY	0.0876	-	-	-	-	-	-	+	-	-	-	+	-	-	+	-	-	-	-	-	-	-	-	-	-	-	-	-	3
Epitope #2: FVEALFQEY	0.2205	-	-	-	-	-	-	+	-	-	-	+	-	-	-	-	-	+	+	+	-	-	-	+	-	-	-	-	6
Epitope #3: HIKEYLNKI	0.2691	-	-	-	-	-	-	+	-	-	-	-	-	-	-	-	-	-	+	+	-	-	+	+	-	-	-	-	5
Epitope #4: ILSVSSFLF	0.0184	-	-	-	-	-	-	-	-	-	-	+	-	-	-	-	-	-	-	-	-	-	-	-	-	-	-	-	1
Epitope #5: IQNSLSTEW	0.7973	+	+	+	+	+	+	+	+	-	-	-	+	+	-	+	-	-	+	+	+	+	+	+	+	+	+	+	21
Epitope #6: KMEKCSSVF	0.0892	-	-	-	-	-	-	+	+	-	-	-	-	-	-	-	-	-	-	-	-	-	-	-	-	-	-	-	2
Epitope #7: MPNDPNRNV	0.3299	-	+	-	-	-	-	-	-	-	-	-	-	+	-	-	-	-	+	+	-	-	-	-	-	-	-	-	4
Epitope #8: SANKPKDELDY	0.0869	-	-	-	-	-	-	-	+	-	-	-	-	-	-	-	-	-	-	-	-	-	-	-	+	-	-	+	3
Epitope #9: SSFLFVEAL	0.3407	-	+	-	+	-	-	-	-	-	-	-	-	+	-	-	+	-	-	-	-	-	-	-	-	-	-	-	4
Epitope #10: STEWSPCSV	0.4053	+	+	-	-	-	-	-	-	-	-	-	-	+	-	-	-	-	-	-	-	-	-	-	-	-	-	-	3
Epitope #11: VTCGNGIQVR	0.4398	-	+	-	-	-	-	+	-	+	+	-	+	+	+	-	-	-	-	-	-	-	-	-	-	-	-	-	7
Epitope #12: YANDIEKKI	0.3489	-	+	-	-	-	-	-	-	-	-	-	-	+	-	-	-	-	+	-	-	-	-	+	-	-	-	-	4
Epitope #13: YLNKIQNSL	0.4627	-	+	+	-	-	-	-	-	-	-	-	-	+	-	-	-	-	+	+	-	-	+	+	-	-	-	-	7
Epitope #14: TLDEMRHFYK	0.2228	-	-	-	-	-	-	+	-	+	+	-	-	-	+	-	-	+	-	-	+	+	-	-	-	-	-	-	7
Epitope #15: YLKDGGFAF	0.0523	-	-	-	-	-	-	-	-	-	-	-	-	-	-	-	-	-	-	-	-	+	-	+	-	-	-	-	2
Epitope #16: LLACAGLAYK	0.443	+	-	-	-	+	-	+	+	-	-	-	+	-	-	+	-	-	+	+	-	-	-	-	-	-	-	-	8
Epitope set	0.8441	3	7	2	2	2	1	8	4	2	2	3	3	7	3	2	1	2	7	6	2	3	3	6	2	1	1	2	87
+ : restricted
- : not restricted
shaded column : genotypic frequency of this allele is 0 (zero)

## Sheet: CSP epitopes conservacy
Epitope #	Protein #	Protein name	Positions	Protein sub-sequence(s)	Identity
1	1	PF3D7_0304600.1	18-26	ALFQEYQCY	1
1	2	Pf7G8_030010400-t41_1	18-26	ALFQEYQCY	1
1	3	PfCD01_030010000-t41_1	18-26	ALFQEYQCY	1
1	4	PfDd2_030009600-t41_1	18-26	ALFQEYQCY	1
1	5	PfGA01_030011200-t41_1	18-26	ALFQEYQCY	1
1	6	PfGB4_030010200-t41_1	18-26	ALFQEYQCY	1
1	7	PfGN01_030010200-t41_1	18-26	ALFQEYQCY	1
1	8	PfHB3_030008400-t41_1	18-26	ALFQEYQCY	1
1	9	PfIT_030009400-t41_1	18-26	ALFQEYQCY	1
1	10	PfKE01_030009000-t41_1	18-26	ALFQEYQCY	1
1	11	PfKH01_030009500-t41_1	18-26	ALFQEYQCY	1
1	12	PfKH02_030010100-t41_1	18-26	ALFQEYQCY	1
1	13	PfML01_030009600-t41_1	18-26	ALFQEYQCY	1
1	14	PfSD01_030009700-t41_1	18-26	ALFQEYQCY	1
1	15	PfSN01_030010300-t41_1	18-26	ALFQEYQCY	1
1	16	PfTG01_030011000-t41_1	18-26	ALFQEYQCY	1
2	1	PF3D7_0304600.1	15-23	FVEALFQEY	1
2	2	Pf7G8_030010400-t41_1	15-23	FVEALFQEY	1
2	3	PfCD01_030010000-t41_1	15-23	FVEALFQEY	1
2	4	PfDd2_030009600-t41_1	15-23	FVEALFQEY	1
2	5	PfGA01_030011200-t41_1	15-23	FVEALFQEY	1
2	6	PfGB4_030010200-t41_1	15-23	FVEALFQEY	1
2	7	PfGN01_030010200-t41_1	15-23	FVEALFQEY	1
2	8	PfHB3_030008400-t41_1	15-23	FVEALFQEY	1
2	9	PfIT_030009400-t41_1	15-23	FVEALFQEY	1
2	10	PfKE01_030009000-t41_1	15-23	FVEALFQEY	1
2	11	PfKH01_030009500-t41_1	15-23	FVEALFQEY	1
2	12	PfKH02_030010100-t41_1	15-23	FVEALFQEY	1
2	13	PfML01_030009600-t41_1	15-23	FVEALFQEY	1
2	14	PfSD01_030009700-t41_1	15-23	FVEALFQEY	1
2	15	PfSN01_030010300-t41_1	15-23	FVEALFQEY	1
2	16	PfTG01_030011000-t41_1	15-23	FVEALFQEY	1
3	1	PF3D7_0304600.1	315-323	HIKEYLNKI	1
3	2	Pf7G8_030010400-t41_1	330-338	HIEQYLKKI	0.6667
3	3	PfCD01_030010000-t41_1	330-338	HIEKYLKTI	0.5556
3	4	PfDd2_030009600-t41_1	346-354	HIEQYLKKI	0.6667
3	5	PfGA01_030011200-t41_1	303-311	HIEQYLKTI	0.5556
3	6	PfGB4_030010200-t41_1	303-311	HIKEYLKII	0.7778
3	7	PfGN01_030010200-t41_1	311-319	HIEQYLKTI	0.5556
3	8	PfHB3_030008400-t41_1	326-334	HIEQYLKKI	0.6667
3	9	PfIT_030009400-t41_1	348-356	HIEQYLKKI	0.6667
3	10	PfKE01_030009000-t41_1	334-342	HIKEYLNKI	1
3	11	PfKH01_030009500-t41_1	342-350	HIEQYLKKI	0.6667
3	12	PfKH02_030010100-t41_1	342-350	HITEYLKKI	0.7778
3	13	PfML01_030009600-t41_1	307-315	HIEQYLKKI	0.6667
3	14	PfSD01_030009700-t41_1	326-334	HITEYLKKI	0.7778
3	15	PfSN01_030010300-t41_1	303-311	HIEQYLKTI	0.5556
3	16	PfTG01_030011000-t41_1	311-319	HIEKYLKKI	0.6667
4	1	PF3D7_0304600.1	7-15	ILSVSSFLF	1
4	2	Pf7G8_030010400-t41_1	7-15	ILSVSSFLF	1
4	3	PfCD01_030010000-t41_1	7-15	ILSVSSFLF	1
4	4	PfDd2_030009600-t41_1	7-15	ILSVSSFLF	1
4	5	PfGA01_030011200-t41_1	7-15	ILSVSSFLF	1
4	6	PfGB4_030010200-t41_1	7-15	ILSVSSFLF	1
4	7	PfGN01_030010200-t41_1	7-15	ILSVSSFLF	1
4	8	PfHB3_030008400-t41_1	7-15	ILSVSSFLF	1
4	9	PfIT_030009400-t41_1	7-15	ILSVSSFLF	1
4	10	PfKE01_030009000-t41_1	7-15	ILSVSSFLF	1
4	11	PfKH01_030009500-t41_1	7-15	ILSVSSFLF	1
4	12	PfKH02_030010100-t41_1	7-15	ILSVSSFLF	1
4	13	PfML01_030009600-t41_1	7-15	ILSVSSFLF	1
4	14	PfSD01_030009700-t41_1	7-15	ILSVSSFLF	1
4	15	PfSN01_030010300-t41_1	7-15	ILSVSSFLF	1
4	16	PfTG01_030011000-t41_1	7-15	ILSVSSFLF	1
5	1	PF3D7_0304600.1	323-331	IQNSLSTEW	1
5	2	Pf7G8_030010400-t41_1	338-346	IKNSISTEW	0.7778
5	3	PfCD01_030010000-t41_1	338-346	IKNSLSTEW	0.8889
5	4	PfDd2_030009600-t41_1	354-362	IQNSLSTEW	1
5	5	PfGA01_030011200-t41_1	311-319	IQNSLSTEW	1
5	6	PfGB4_030010200-t41_1	311-319	IQNSLSTEW	1
5	7	PfGN01_030010200-t41_1	319-327	IQNSLSTEW	1
5	8	PfHB3_030008400-t41_1	334-342	IQNSLSTEW	1
5	9	PfIT_030009400-t41_1	356-364	IQNSLSTEW	1
5	10	PfKE01_030009000-t41_1	342-350	IQNSISTEW	0.8889
5	11	PfKH01_030009500-t41_1	350-358	IQNSLSTEW	1
5	12	PfKH02_030010100-t41_1	350-358	IQNSLSTEW	1
5	13	PfML01_030009600-t41_1	315-323	IQNSLSTEW	1
5	14	PfSD01_030009700-t41_1	334-342	IQNSLSTEW	1
5	15	PfSN01_030010300-t41_1	311-319	IQNSLSTEW	1
5	16	PfTG01_030011000-t41_1	319-327	IQNSLSTEW	1
6	1	PF3D7_0304600.1	370-378	KMEKCSSVF	1
6	2	Pf7G8_030010400-t41_1	385-393	KMEKCSSVF	1
6	3	PfCD01_030010000-t41_1	385-393	KMEKCSSVF	1
6	4	PfDd2_030009600-t41_1	401-409	KMEKCSSVF	1
6	5	PfGA01_030011200-t41_1	358-366	KMEKCSSVF	1
6	6	PfGB4_030010200-t41_1	358-366	KMEKCSSVF	1
6	7	PfGN01_030010200-t41_1	366-374	KMEKCSSVF	1
6	8	PfHB3_030008400-t41_1	381-389	KMEKCSSVF	1
6	9	PfIT_030009400-t41_1	403-411	KMEKCSSVF	1
6	10	PfKE01_030009000-t41_1	389-397	KMEKCSSVF	1
6	11	PfKH01_030009500-t41_1	397-405	KMEKCSSVF	1
6	12	PfKH02_030010100-t41_1	397-405	KMEKCSSVF	1
6	13	PfML01_030009600-t41_1	362-370	KMEKCSSVF	1
6	14	PfSD01_030009700-t41_1	381-389	KMEKCSSVF	1
6	15	PfSN01_030010300-t41_1	358-366	KMEKCSSVF	1
6	16	PfTG01_030011000-t41_1	366-374	KMEKCSSVF	1
7	1	PF3D7_0304600.1	285-293	MPNDPNRNV	1
7	2	Pf7G8_030010400-t41_1	300-308	MPNDPNRNV	1
7	3	PfCD01_030010000-t41_1	300-308	MPNDPNRNV	1
7	4	PfDd2_030009600-t41_1	316-324	MPNDPNRNV	1
7	5	PfGA01_030011200-t41_1	273-281	MPNDPNRNV	1
7	6	PfGB4_030010200-t41_1	273-281	MPNDPNRNV	1
7	7	PfGN01_030010200-t41_1	281-289	MPNDPNRNV	1
7	8	PfHB3_030008400-t41_1	296-304	MPNNPNRNV	0.8889
7	9	PfIT_030009400-t41_1	318-326	MPNDPNRNV	1
7	10	PfKE01_030009000-t41_1	304-312	MPNDPNRNV	1
7	11	PfKH01_030009500-t41_1	312-320	MPNDPNRNV	1
7	12	PfKH02_030010100-t41_1	312-320	MPNDPNRNV	1
7	13	PfML01_030009600-t41_1	277-285	MPNDPNRNV	1
7	14	PfSD01_030009700-t41_1	296-304	MPNDPNRNV	1
7	15	PfSN01_030010300-t41_1	273-281	MPNDPNRNV	1
7	16	PfTG01_030011000-t41_1	281-289	MPNDPNRNV	1
8	1	PF3D7_0304600.1	350-360	SANKPKDELDY	1
8	2	Pf7G8_030010400-t41_1	365-375	SANKPKDELDY	1
8	3	PfCD01_030010000-t41_1	365-375	SANKPKDQLDY	0.9091
8	4	PfDd2_030009600-t41_1	381-391	SANKPKDELDY	1
8	5	PfGA01_030011200-t41_1	338-348	SANKPKDQLDY	0.9091
8	6	PfGB4_030010200-t41_1	338-348	SANKPKDELDY	1
8	7	PfGN01_030010200-t41_1	346-356	SANKPKDQLDY	0.9091
8	8	PfHB3_030008400-t41_1	361-371	SAGKSKDELDY	0.8182
8	9	PfIT_030009400-t41_1	383-393	SADKPKDQLDY	0.8182
8	10	PfKE01_030009000-t41_1	369-379	SADKPKDQLDY	0.8182
8	11	PfKH01_030009500-t41_1	377-387	SANKPKDELDY	1
8	12	PfKH02_030010100-t41_1	377-387	SANKPKDELDY	1
8	13	PfML01_030009600-t41_1	342-352	SANKPKDQLNY	0.8182
8	14	PfSD01_030009700-t41_1	361-371	SAGKSKDELDY	0.8182
8	15	PfSN01_030010300-t41_1	338-348	SANKPKDQLDY	0.9091
8	16	PfTG01_030011000-t41_1	346-356	SANKPKDQLDY	0.9091
9	1	PF3D7_0304600.1	11-19	SSFLFVEAL	1
9	2	Pf7G8_030010400-t41_1	11-19	SSFLFVEAL	1
9	3	PfCD01_030010000-t41_1	11-19	SSFLFVEAL	1
9	4	PfDd2_030009600-t41_1	11-19	SSFLFVEAL	1
9	5	PfGA01_030011200-t41_1	11-19	SSFLFVEAL	1
9	6	PfGB4_030010200-t41_1	11-19	SSFLFVEAL	1
9	7	PfGN01_030010200-t41_1	11-19	SSFLFVEAL	1
9	8	PfHB3_030008400-t41_1	11-19	SSFLFVEAL	1
9	9	PfIT_030009400-t41_1	11-19	SSFLFVEAL	1
9	10	PfKE01_030009000-t41_1	11-19	SSFLFVEAL	1
9	11	PfKH01_030009500-t41_1	11-19	SSFLFVEAL	1
9	12	PfKH02_030010100-t41_1	11-19	SSFLFVEAL	1
9	13	PfML01_030009600-t41_1	11-19	SSFLFVEAL	1
9	14	PfSD01_030009700-t41_1	11-19	SSFLFVEAL	1
9	15	PfSN01_030010300-t41_1	11-19	SSFLFVEAL	1
9	16	PfTG01_030011000-t41_1	11-19	SSFLFVEAL	1
10	1	PF3D7_0304600.1	328-336	STEWSPCSV	1
10	2	Pf7G8_030010400-t41_1	343-351	STEWSPCSV	1
10	3	PfCD01_030010000-t41_1	343-351	STEWSPCSV	1
10	4	PfDd2_030009600-t41_1	359-367	STEWSPCSV	1
10	5	PfGA01_030011200-t41_1	316-324	STEWSPCSV	1
10	6	PfGB4_030010200-t41_1	316-324	STEWSPCSV	1
10	7	PfGN01_030010200-t41_1	324-332	STEWSPCSV	1
10	8	PfHB3_030008400-t41_1	339-347	STEWSPCSV	1
10	9	PfIT_030009400-t41_1	361-369	STEWSPCSV	1
10	10	PfKE01_030009000-t41_1	347-355	STEWSPCSV	1
10	11	PfKH01_030009500-t41_1	355-363	STEWSPCSV	1
10	12	PfKH02_030010100-t41_1	355-363	STEWSPCSV	1
10	13	PfML01_030009600-t41_1	320-328	STEWSPCSV	1
10	14	PfSD01_030009700-t41_1	339-347	STEWSPCSV	1
10	15	PfSN01_030010300-t41_1	316-324	STEWSPCSV	1
10	16	PfTG01_030011000-t41_1	324-332	STEWSPCSV	1
11	1	PF3D7_0304600.1	336-345	VTCGNGIQVR	1
11	2	Pf7G8_030010400-t41_1	351-360	VTCGNGIQVR	1
11	3	PfCD01_030010000-t41_1	351-360	VTCGNGIQVR	1
11	4	PfDd2_030009600-t41_1	367-376	VTCGNGIQVR	1
11	5	PfGA01_030011200-t41_1	324-333	VTCGNGIQVR	1
11	6	PfGB4_030010200-t41_1	324-333	VTCGNGIQVR	1
11	7	PfGN01_030010200-t41_1	332-341	VTCGNGIQVR	1
11	8	PfHB3_030008400-t41_1	347-356	VTCGNGIQVR	1
11	9	PfIT_030009400-t41_1	369-378	VTCGNGIQVR	1
11	10	PfKE01_030009000-t41_1	355-364	VTCGNGIQVR	1
11	11	PfKH01_030009500-t41_1	363-372	VTCGNGIQVR	1
11	12	PfKH02_030010100-t41_1	363-372	VTCGNGIQVR	1
11	13	PfML01_030009600-t41_1	328-337	VTCGNGIQVR	1
11	14	PfSD01_030009700-t41_1	347-356	VTCGNGIQVR	1
11	15	PfSN01_030010300-t41_1	324-333	VTCGNGIQVR	1
11	16	PfTG01_030011000-t41_1	332-341	VTCGNGIQVR	1
12	1	PF3D7_0304600.1	360-368	YANDIEKKI	1
12	2	Pf7G8_030010400-t41_1	375-383	YENDIEKKI	0.8889
12	3	PfCD01_030010000-t41_1	375-383	YANDIEKKI	1
12	4	PfDd2_030009600-t41_1	391-399	YENDIEKKI	0.8889
12	5	PfGA01_030011200-t41_1	348-356	YENDIEKKI	0.8889
12	6	PfGB4_030010200-t41_1	348-356	YANDIEKKI	1
12	7	PfGN01_030010200-t41_1	356-364	YENDIEKKI	0.8889
12	8	PfHB3_030008400-t41_1	371-379	YENDIEKKI	0.8889
12	9	PfIT_030009400-t41_1	393-401	YENDIEKKI	0.8889
12	10	PfKE01_030009000-t41_1	379-387	YINDIEKKI	0.8889
12	11	PfKH01_030009500-t41_1	387-395	YENDIEKKI	0.8889
12	12	PfKH02_030010100-t41_1	387-395	YENDIEKKI	0.8889
12	13	PfML01_030009600-t41_1	352-360	YENDIEKKI	0.8889
12	14	PfSD01_030009700-t41_1	371-379	YENDIEKKI	0.8889
12	15	PfSN01_030010300-t41_1	348-356	YENDIEKKI	0.8889
12	16	PfTG01_030011000-t41_1	356-364	YANDIEKKI	1
13	1	PF3D7_0304600.1	319-327	YLNKIQNSL	1
13	2	Pf7G8_030010400-t41_1	334-342	YLKKIKNSI	0.6667
13	3	PfCD01_030010000-t41_1	334-342	YLKTIKNSL	0.6667
13	4	PfDd2_030009600-t41_1	350-358	YLKKIQNSL	0.8889
13	5	PfGA01_030011200-t41_1	307-315	YLKTIQNSL	0.7778
13	6	PfGB4_030010200-t41_1	307-315	YLKIIQNSL	0.7778
13	7	PfGN01_030010200-t41_1	315-323	YLKTIQNSL	0.7778
13	8	PfHB3_030008400-t41_1	330-338	YLKKIQNSL	0.8889
13	9	PfIT_030009400-t41_1	352-360	YLKKIQNSL	0.8889
13	10	PfKE01_030009000-t41_1	338-346	YLNKIQNSI	0.8889
13	11	PfKH01_030009500-t41_1	346-354	YLKKIQNSL	0.8889
13	12	PfKH02_030010100-t41_1	346-354	YLKKIQNSL	0.8889
13	13	PfML01_030009600-t41_1	311-319	YLKKIQNSL	0.8889
13	14	PfSD01_030009700-t41_1	330-338	YLKKIQNSL	0.8889
13	15	PfSN01_030010300-t41_1	307-315	YLKTIQNSL	0.7778
13	16	PfTG01_030011000-t41_1	315-323	YLKKIQNSL	0.8889

## Sheet: AMA1 epitopes conservacy
Epitope #	Protein #	Protein name	Positions	Protein sub-sequence(s)	Identity
1	1	PF3D7_1133400.1	194-203	TLDEMRHFYK	1
1	2	Pf7G8_110037300-t41_1	194-203	TLDHMRDFYK	0.8
1	3	PfCD01_110038900-t41_1	194-203	TLDRMRDFYK	0.8
1	4	PfDd2_110036700-t41_1	194-203	TLDDMRLLYK	0.7
1	5	PfGA01_110037700-t41_1	194-203	TLDHMRDSYK	0.7
1	6	PfGB4_110040000-t41_1	194-203	TLDQMRHFYK	0.9
1	7	PfGN01_110038000-t41_1	194-203	TLDQMRDFYK	0.8
1	8	PfHB3_110036900-t41_1	194-203	TLDQMRHLYK	0.8
1	9	PfIT_110038000-t41_1	194-203	TLNGMRDFYK	0.7
1	10	PfKE01_110038000-t41_1	194-203	TLNGMRDLYK	0.6
1	11	PfKH01_110037800-t41_1	194-203	TLDQMRHFYK	0.9
1	12	PfKH02_110038700-t41_1	194-203	TLDQMRHFYK	0.9
1	13	PfML01_110038300-t41_1	194-203	TLDDMRLLYK	0.7
1	14	PfSD01_110036100-t41_1	194-203	TLDQMRHFYK	0.9
1	15	PfSN01_110036600-t41_1	194-203	TLDEMRHFYK	1
1	16	PfTG01_110037900-t41_1	194-203	TLDQMRHFYK	0.9
2	1	PF3D7_1133400.1	175-183	YLKDGGFAF	1
2	2	Pf7G8_110037300-t41_1	175-183	DLKDGGFAF	0.8889
2	3	PfCD01_110038900-t41_1	175-183	DLKDGGFAF	0.8889
2	4	PfDd2_110036700-t41_1	175-183	YLKDGGFAF	1
2	5	PfGA01_110037700-t41_1	175-183	DLKDGGFAF	0.8889
2	6	PfGB4_110040000-t41_1	175-183	DLKDGGFAF	0.8889
2	7	PfGN01_110038000-t41_1	175-183	DLKDGGFAF	0.8889
2	8	PfHB3_110036900-t41_1	175-183	DLKDGGFAF	0.8889
2	9	PfIT_110038000-t41_1	175-183	DLKDGGFAF	0.8889
2	10	PfKE01_110038000-t41_1	175-183	DLKDGGFAF	0.8889
2	11	PfKH01_110037800-t41_1	175-183	DLKDGGFAF	0.8889
2	12	PfKH02_110038700-t41_1	175-183	DLKDGGFAF	0.8889
2	13	PfML01_110038300-t41_1	175-183	YLKDGGFAF	1
2	14	PfSD01_110036100-t41_1	175-183	DLKDGGFAF	0.8889
2	15	PfSN01_110036600-t41_1	175-183	YLKDGGFAF	1
2	16	PfTG01_110037900-t41_1	175-183	DLKDGGFAF	0.8889

## Sheet: TRAP epitopes conservacy
Epitope #	Protein #	Protein name	Positions	Protein sub-sequence(s)	Identity
1	1	PF3D7_1335900.1	522-531	LLACAGLAYK	1
1	2	Pf7G8_130040300-t41_1	510-519	LLACAGLAYK	1
1	3	PfCD01_130041500-t41_1	519-528	LLACAGLAYK	1
1	4	PfDd2_130041700-t41_1	507-516	LLACAGLAYK	1
1	5	PfGA01_130042000-t41_1	507-516	LLACAGLAYK	1
1	6	PfGB4_130041800-t41_1	507-516	LLACAGLAYK	1
1	7	PfGN01_130042600-t41_1	513-522	LLACAGLAYK	1
1	8	PfHB3_130042200-t41_1	507-516	LLACAGLAYK	1
1	9	PfIT_130041200-t41_1	507-516	LLACAGLAYK	1
1	10	PfKE01_130041500-t41_1	507-516	LLACAGLAYK	1
1	11	PfKH01_130039900-t41_1	507-516	LLACAGLAYK	1
1	12	PfKH02_130038800-t41_1	516-525	LLACAGLAYK	1
1	13	PfML01_130039800-t41_1	488-497	LLACAGLAYK	1
1	14	PfSD01_130042600-t41_1	516-525	LLACAGLAYK	1
1	15	PfSN01_130038900-t41_1	507-516	LLACAGLAYK	1
1	16	PfTG01_130041600-t41_1	531-540	LLACAGLAYK	1
