# Supplementary material for: Population HLA coverage of experimentally characterized P. falciparum CD8 + T cell epitopes as potential components of a multi-epitope malaria vaccine construct: an in silico insight
Source: Front Bioinform. 2026 Mar 12;6:1722563. doi: 10.3389/fbinf.2026.1722563 (PMC13018126; doi:10.3389/fbinf.2026.1722563)
Supplement: Supplementary file 4 [file DataSheet1.csv]

Epitopes	World	Central Africa	East Africa	North Africa	South Africa	West Africa	Central America	North America	South America	Europe	East Asia	Northeast Asia	South Asia	Southeast Asia	Southwest Asia
CSPep1	0.0665	0.198	0.2552	0.1648	0.1101	0.1963	0.014	0.1098	0.0446	0.0296	0.0174	0.047	0.0708	0.0247	0.0876
CSPep2	0.2242	0.382	0.4619	0.3969	0.365	0.484	0.0491	0.3391	0.1488	0.2438	0.1474	0.0892	0.18	0.0919	0.2205
CSPep3	0.2201	0.3513	0.403	0.4098	0.374	0.4662	0.0433	0.3459	0.1289	0.2247	0.2849	0.1547	0.2298	0.0964	0.2691
CSPep4	0.0065	0.0473	0.0521	0.0143	0	0.043	0	0.0168	0.0131	0	0	0	0	0	0.0184
CSPep5	0.8554	0.8942	0.9311	0.9326	0.9169	0.9335	0.0833	0.9031	0.6712	0.9281	0.6396	0.4434	0.6907	0.4024	0.7973
CSPep6	0.0627	0.1664	0.2488	0.199	0.2419	0.202	0.0278	0.1115	0.051	0.0379	0.0174	0.0469	0.0913	0.0206	0.0892
CSPep7	0.4662	0.3387	0.4394	0.4469	0.3759	0.4142	0	0.5527	0.3142	0.5338	0.3249	0.1772	0.1857	0.1737	0.3299
CSPep8	0.059	0.1742	0.246	0.1437	0.1991	0.218	0.0277	0.0986	0.0495	0.0232	0.0375	0.0818	0.1102	0.1327	0.0869
CSPep9	0.4233	0.2767	0.4327	0.416	0.3664	0.2994	0	0.4809	0.2941	0.4894	0.2335	0.1504	0.1253	0.1539	0.3407
CSPep10	0.5415	0.2382	0.4268	0.4485	0.311	0.305	0	0.5558	0.3237	0.659	0.2445	0.1766	0.2397	0.1711	0.4053
CSPep11	0.5363	0.4704	0.5762	0.575	0.4599	0.5716	0.014	0.6235	0.4448	0.5518	0.3936	0.298	0.4087	0.3305	0.4398
CSPep12	0.4742	0.3931	0.4576	0.4606	0.249	0.4976	0.0298	0.5706	0.3114	0.5362	0.3249	0.1806	0.1706	0.1748	0.3489
CSPep13	0.525	0.5239	0.5912	0.5765	0.4652	0.6134	0.0298	0.6282	0.3708	0.5848	0.4338	0.2474	0.2726	0.2175	0.4627
AMA1ep1	0.2404	0.4297	0.4498	0.3992	0.4064	0.4041	0.0257	0.2957	0.18	0.2308	0.2936	0.1846	0.2936	0.2555	0.2228
AMA1ep2	0.0378	0.2126	0.2503	0.1655	0.0793	0.2193	0.0357	0.0846	0.0344	0.0128	0	0.0075	0.039	0.0013	0.0523
TRAPep1	0.5475	0.5022	0.5484	0.5706	0.6412	0.5842	0.0278	0.5688	0.3602	0.6831	0.2738	0.1761	0.4865	0.0933	0.443
