# Supplementary material for: Population HLA coverage of experimentally characterized P. falciparum CD8 + T cell epitopes as potential components of a multi-epitope malaria vaccine construct: an in silico insight
Source: Front Bioinform. 2026 Mar 12;6:1722563. doi: 10.3389/fbinf.2026.1722563 (PMC13018126; doi:10.3389/fbinf.2026.1722563)
Supplement: Supplementary file 5 [file DataSheet2.csv]

Epitopes	American Samoa	Argentina	Australia	Austria	Belgium	Brazil	Bulgaria	Burkina Faso	Cameroon	Cape Verde	Central African Republic	Chile	China	Colombia	Croatia	Cuba	Czech Republic	Ecuador	England	Finland	France	Georgia	Germany	Guatemala	Guinea-Bissau	Hong Kong	India	Indonesia	Iran	Ireland Northern	Ireland South	Israel	Italy	Ivory Coast	Japan	Jordan	Kenya	South Korea	Macedonia	Malaysia	Mali	Martinique	Mexico	Mongolia	Morocco	New Caledonia	Oman	Pakistan	Papua New Guinea
CSPep1	0	0	0.0119	0.0575	0.01	0.0817	0.017	0.1108	0.2149	0.1388	0	0.01	0.0486	0	0.0258	0.009	0.0376	0	0.0139	0.012	0.0455	0.0134	0.0248	0.014	0.2509	0.0356	0.0547	0.0259	0.0975	0.0217	0.008	0.0483	0	0	0.0021	0.2326	0.2667	0.0687	0.0239	0	0.3227	0	0.0179	0.0217	0.1061	0	0.008	0.0863	0
CSPep2	0	0.0368	0.0636	0.28	0.1084	0.2418	0.2296	0.4616	0.423	0.5386	0.0595	0.1088	0.0943	0	0.345	0.3092	0.2816	0	0.169	0.3588	0.2289	0.2791	0.2309	0.0491	0.5457	0.0681	0.1661	0.1485	0.4734	0.1806	0.1604	0.2576	0.5054	0.5648	0.1521	0.2814	0.4954	0.1659	0.0239	0.2858	0.7611	0	0.323	0.0217	0.2876	0.0571	0.295	0.0863	0.0061
CSPep3	0	0.119	0.0695	0.2833	0.01	0.2208	0.4143	0.4352	0.3895	0.5952	0.0595	0.1088	0.156	0	0.3671	0.3387	0.2666	0	0.1726	0.3234	0.2561	0.3952	0.2445	0.0433	0.5155	0.1458	0.2168	0.0908	0.4875	0.1771	0.116	0.2031	0.4562	0.5648	0.2989	0.3277	0.4346	0.2995	0.0239	0.1285	0.776	0	0.3033	0.0217	0.2822	0.0571	0.4931	0.0863	0
CSPep4	0	0	0	0	0	0.0214	0	0.0466	0.047	0	0	0	0	0	0	0	0	0	0	0	0	0	0.0002	0	0	0	0	0	0	0	0	0.0068	0	0	0	0.0474	0.0608	0	0	0	0	0	0.0056	0	0	0	0.008	0	0
CSPep5	0.2919	0.826	0.6164	0.9684	0.9195	0.8704	0.8881	0.7702	0.9274	0.9572	0.2702	0.7568	0.4556	0.1038	0.9127	0.9283	0.9516	0.2272	0.9572	0.9711	0.9214	0.8701	0.9553	0.0833	0.9559	0.407	0.6461	0.5023	0.8445	0.9588	0.9471	0.7609	0.9398	0.8235	0.6306	0.6925	0.9387	0.7201	0.0683	0.5034	0.9899	0.2256	0.7735	0.5973	0.9341	0.1784	0.9047	0.5961	0.0072
CSPep6	0	0	0.0204	0.061	0.0416	0.0825	0.017	0	0.199	0.2552	0	0.0695	0.0483	0	0.0317	0.1049	0.0376	0	0.0336	0.0238	0.0688	0.0335	0.0361	0.0278	0.1201	0.0415	0.0547	0.021	0.0975	0.0451	0.0278	0.0566	0.0463	0	0.0021	0.1774	0.2086	0.0687	0.0474	0	0.3194	0	0.0347	0.0217	0.2002	0	0.0822	0.109	0
CSPep7	0.2431	0.4826	0.3137	0.6721	0.4686	0.4189	0.508	0.3519	0.3395	0.5004	0.03	0.3134	0.1809	0.0822	0.5241	0.4631	0.553	0.1209	0.5348	0.6639	0.4761	0.4723	0.5629	0	0.5097	0.1479	0.139	0.1387	0.4938	0.5369	0.4801	0.3032	0.5256	0.1734	0.3197	0.259	0.4752	0.3753	0	0.3386	0.6051	0	0.5631	0.2757	0.4473	0.0706	0.5118	0.1648	0.0053
CSPep8	0	0.0106	0.0411	0.0195	0.0317	0.0832	0.0319	0.1049	0.2208	0.2355	0.0548	0.0678	0.0725	0	0.0317	0.1604	0.0278	0	0.0296	0.012	0.0789	0.0432	0.0277	0.0277	0.1989	0.1454	0.091	0.1111	0.1293	0.0313	0.0277	0.0564	0.1343	0.0454	0.0093	0.0278	0.2465	0.1186	0.0413	0.1222	0.1274	0	0.033	0	0.1628	0	0.2028	0.0238	0
CSPep9	0.2431	0.4628	0.299	0.6358	0.4758	0.3963	0.5018	0.3529	0.2438	0.3117	0	0.2956	0.1562	0.0887	0.4671	0.4165	0.5267	0.1209	0.5175	0.5692	0.4472	0.4101	0.5131	0	0.3662	0.12	0.0836	0.135	0.4022	0.5002	0.4465	0.2973	0.4348	0.1105	0.1993	0.2545	0.4569	0.3025	0	0.3044	0.3363	0	0.4374	0.3288	0.4053	0.0706	0.4435	0.1766	0.0053
CSPep10	0.2431	0.5547	0.3986	0.7683	0.6705	0.4678	0.622	0.2389	0.209	0.3775	0	0.3874	0.1828	0.0822	0.5904	0.4911	0.6578	0.1209	0.7529	0.678	0.6285	0.4649	0.6973	0	0.3823	0.1405	0.1813	0.1777	0.4071	0.7303	0.752	0.4011	0.5944	0	0.2069	0.3806	0.4711	0.3322	0	0.3044	0.2809	0	0.4695	0.4556	0.5717	0.0706	0.517	0.2941	0.0053
CSPep11	0.2431	0.656	0.3316	0.7018	0.5684	0.5746	0.5018	0.3989	0.466	0.5086	0	0.4257	0.2943	0.0822	0.5591	0.4845	0.5335	0.2272	0.5429	0.6335	0.4922	0.485	0.5761	0.014	0.7165	0.3273	0.3246	0.4206	0.5736	0.5405	0.5072	0.3801	0.4043	0	0.3626	0.4178	0.588	0.595	0.0337	0.4784	0.7379	0.0591	0.5589	0.3239	0.5527	0.0706	0.5058	0.4942	0.0053
CSPep12	0.2431	0.4826	0.3137	0.6777	0.4686	0.4169	0.508	0.4773	0.4086	0.5841	0.03	0.3251	0.186	0.0822	0.5272	0.5032	0.553	0.1209	0.5396	0.6639	0.4884	0.4903	0.5661	0.0298	0.6038	0.1479	0.1231	0.1387	0.5754	0.5389	0.4822	0.3226	0.5314	0.4865	0.3197	0.29	0.4822	0.3753	0	0.3386	0.6273	0	0.567	0.2757	0.4502	0.0891	0.5203	0.1648	0.0053
CSPep13	0.2431	0.5714	0.3349	0.713	0.4758	0.5036	0.6812	0.5953	0.5416	0.7015	0.0595	0.3659	0.2525	0.0973	0.6471	0.5889	0.6191	0.1209	0.5834	0.705	0.5552	0.643	0.6164	0.0298	0.6916	0.2205	0.2413	0.1927	0.6681	0.5645	0.5014	0.3816	0.6599	0.5648	0.4374	0.3871	0.6323	0.4753	0	0.3938	0.8158	0	0.6006	0.2757	0.5199	0.1237	0.7049	0.1759	0.0053
AMA1ep1	0	0.0715	0.0685	0.2334	0.2176	0.286	0.1709	0.1155	0.4598	0.3207	0.1677	0.1622	0.1753	0	0.2869	0.2943	0.2497	0	0.2158	0.1903	0.2396	0.172	0.204	0.0257	0.5994	0.2373	0.2658	0.5064	0.3683	0.2132	0.1881	0.2705	0.4099	0.2736	0.2515	0.2225	0.4352	0.4553	0.0376	0.4207	0.597	0.0591	0.1525	0.0217	0.4495	0.0376	0.1764	0.2512	0.0061
AMA1ep2	0	0	0.0273	0.122	0.1276	0.1408	0.1417	0.3573	0.2555	0.2707	0.0595	0.0917	0.0184	0	0.2185	0.2254	0.1444	0	0.107	0.1495	0.1355	0.1421	0.107	0.0416	0.36	0.004	0.0637	0.1217	0.3227	0.0735	0.0899	0.1466	0.3302	0.5648	0	0.0803	0.3224	0	0.004	0.2431	0.404	0	0.1018	0	0.2267	0.0571	0.1554	0	0.0061
TRAPep1	0.0587	0.4366	0.3428	0.7105	0.6448	0.5598	0.4311	0.2535	0.5559	0.6883	0.03	0.4893	0.1895	0	0.6249	0.5829	0.7171	0.1136	0.7448	0.8001	0.656	0.5139	0.7454	0.0278	0.5458	0.1111	0.4394	0.139	0.4303	0.7775	0.7879	0.4379	0.672	0.2548	0.3028	0.405	0.544	0.2814	0.0474	0.0733	0.7504	0	0.4572	0.3124	0.6046	0.0605	0.4987	0.4533	0.002
[truncated: 30 more columns]
